# Supplementary material for: Di-n-but­yl{1-[1-(2-hydroxy­phen­yl)ethyl­idene]-5-[1-(2-oxidophen­yl)ethyl­idene]thio­carbazonato-κ3 O 5,N 5,S}tin(IV)
Source: Acta Crystallogr Sect E Struct Rep Online. 2010 May 8;66(Pt 6):m618–9. doi: 10.1107/S1600536810016016 (PMC2979428; doi:10.1107/S1600536810016016)
Supplement: Supplementary file 2 [file e-66-0m618-Isup2.hkl]

# 
# h,k,l, Fc-squared, Fo-squared, sigma(Fo-squared) and status flag 
# 
data_I
_shelx_title '  P21/c' 
_shelx_refln_list_code          4 
_shelx_F_calc_maximum      597.96 
_exptl_crystal_F_000      2352.00 
_reflns_d_resolution_high  0.7696 
 
loop_ 
 _symmetry_equiv_pos_as_xyz 
 'x, y, z' 
 '-x, y+1/2, -z+1/2' 
 '-x, -y, -z' 
 'x, -y-1/2, z-1/2' 
 
_cell_length_a    24.8858 
_cell_length_b     9.4528 
_cell_length_c    23.6254 
_cell_angle_alpha  90.000 
_cell_angle_beta  112.756 
_cell_angle_gamma  90.000 
 
_shelx_F_squared_multiplier     1.000 
 
loop_ 
 _refln_index_h 
 _refln_index_k 
 _refln_index_l 
 _refln_F_squared_calc 
 _refln_F_squared_meas 
 _refln_F_squared_sigma 
 _refln_observed_status 
   1   0   0     1301.16       -7.55      5.04 o 
   2   0   0    79912.03    85071.00   2012.02 o 
   3   0   0    10783.91    10120.75    263.83 o 
   4   0   0    64593.91    66418.30   1588.51 o 
   5   0   0    34424.99    40426.24    990.10 o 
   6   0   0    58445.43    58946.99   1435.91 o 
   7   0   0     3001.86     2566.21    151.96 o 
   8   0   0     1251.55     1169.09     96.02 o 
   9   0   0     2542.05     3149.71    153.58 o 
  10   0   0    41314.87    45442.57   1143.43 o 
  11   0   0     7195.00     8878.09    334.03 o 
  12   0   0   132427.89   143654.58   3462.49 o 
  13   0   0     1967.01     2166.91    156.45 o 
  14   0   0    30046.50    31042.23    839.72 o 
  15   0   0      136.43      -67.38     95.48 o 
  16   0   0     2958.09     2785.69    202.79 o 
  17   0   0     5287.70     4494.05    258.22 o 
  18   0   0     8320.47     8254.86    340.18 o 
  19   0   0        9.98       40.71    125.62 o 
  20   0   0      364.30      229.32    133.96 o 
  21   0   0     2152.55     2068.93    210.09 o 
  22   0   0    12265.18    13364.84    618.23 o 
  23   0   0      290.56      627.83    203.54 o 
  24   0   0    19667.31    19873.61    826.92 o 
  25   0   0      221.90      465.11    211.38 o 
  26   0   0     4222.50     3387.80    427.24 o 
  27   0   0      269.19      146.00    208.17 o 
  28   0   0     2699.38     3436.93    388.22 o 
  29   0   0        4.75     -108.05    196.31 o 
   1   1   0     1513.09     1034.57     57.46 o 
   2   1   0    52658.39    56151.70   1035.95 o 
   3   1   0    16938.68    19212.95    339.09 o 
   4   1   0   108182.38   107735.79   1985.81 o 
   5   1   0    15741.77    16065.33    330.28 o 
   6   1   0     6637.65    10929.41    242.89 o 
   7   1   0     1918.26     1341.69    112.43 o 
   8   1   0    42369.11    44339.14    780.62 o 
   9   1   0      482.92      320.74     51.01 o 
  10   1   0    55114.55    60108.33   1050.37 o 
  11   1   0      387.18      830.25     72.96 o 
  12   1   0     5964.00     5371.12    162.76 o 
  13   1   0     1058.05     1184.35     90.65 o 
  14   1   0    19488.45    20134.28    415.10 o 
  15   1   0     3060.99     3184.04    144.97 o 
  16   1   0    29795.23    31250.29    608.79 o 
  17   1   0     2053.83     2564.99    140.98 o 
  18   1   0      436.35      346.39     94.12 o 
  19   1   0     1318.71     1082.52    118.28 o 
  20   1   0    14876.94    15468.56    412.41 o 
  21   1   0      904.26     1104.35    132.26 o 
  22   1   0     6817.01     6935.66    273.70 o 
  23   1   0      693.34      566.71    124.07 o 
  24   1   0      608.91      699.72    155.21 o 
  25   1   0        1.14       -1.45    129.92 o 
  26   1   0     7863.60     8246.87    370.08 o 
  27   1   0      164.73      307.40    152.63 o 
  28   1   0     1440.52     1091.56    221.57 o 
  29   1   0       83.63     -157.95    176.00 o 
   0   2   0   100525.93   106950.48   2541.98 o 
   2   2   0     3161.19     3113.43     86.30 o 
   3   2   0    10652.89    10130.47    218.91 o 
   4   2   0     1996.55     2215.03     78.56 o 
   5   2   0     9676.33    10981.53    222.07 o 
   6   2   0    41108.38    44709.75    780.71 o 
   7   2   0    16864.14    16391.01    317.11 o 
   8   2   0    11276.68    11756.17    245.70 o 
   9   2   0     3506.11     3969.01    125.53 o 
  10   2   0       57.16       24.31     48.07 o 
  11   2   0    12432.90    10934.56    247.69 o 
  12   2   0     3665.59     3561.35    148.80 o 
  13   2   0    11762.68    11701.50    308.77 o 
  14   2   0     2422.21     2757.20    144.25 o 
  15   2   0        0.07      -64.05     65.33 o 
  16   2   0     4776.09     4697.91    249.01 o 
  17   2   0     7816.50     8270.93    243.74 o 
  18   2   0     4975.58     4654.12    218.16 o 
  19   2   0     3695.97     3842.76    205.63 o 
  20   2   0       23.49      -29.53     95.95 o 
  21   2   0      821.22     1061.35    134.42 o 
  22   2   0       60.64     -149.40     99.60 o 
  23   2   0     3358.93     3766.11    220.72 o 
  24   2   0      132.72      395.20    125.53 o 
  25   2   0     3206.74     3432.50    254.59 o 
  26   2   0        1.56       -4.80    154.11 o 
  27   2   0       12.28     -175.04    150.70 o 
  28   2   0      340.11      358.67    202.76 o 
  29   2   0     2217.55     2280.08    287.25 o 
   1   3   0    10290.02    11713.04    288.83 o 
   2   3   0      372.79      455.23     47.43 o 
   3   3   0    16443.77    17155.16    325.59 o 
   4   3   0      682.33      551.49     58.61 o 
   5   3   0    13828.65    16748.66    325.49 o 
   6   3   0     3588.78     2999.57    101.56 o 
   7   3   0    14855.58    14402.10    290.37 o 
   8   3   0      191.24      123.55     46.42 o 
   9   3   0    44532.10    46764.14    834.50 o 
  10   3   0     1323.95     1250.97     82.25 o 
  11   3   0     6358.18     5016.10    158.42 o 
  12   3   0        2.53      -26.23     55.48 o 
  13   3   0    21490.45    22526.97    454.50 o 
  14   3   0     1201.64     1299.60    107.80 o 
  15   3   0    33003.60    31668.20    619.75 o 
  16   3   0      932.40      994.29    106.16 o 
  17   3   0      482.69      426.70    107.45 o 
  18   3   0       89.22      -20.14    158.35 o 
  19   3   0     7382.84     7588.56    275.54 o 
  20   3   0      411.52      276.08    109.19 o 
  21   3   0    12502.77    12376.95    687.91 o 
  22   3   0        7.24      -68.46     95.47 o 
  23   3   0      125.46      189.31    111.14 o 
  24   3   0      212.76       42.52     87.75 o 
  25   3   0     5048.67     5596.96    386.53 o 
  26   3   0      317.85      344.37    110.45 o 
  27   3   0     6236.01     6043.04    530.97 o 
  28   3   0       74.07       85.56    245.63 o 
   0   4   0      316.81      395.72     73.89 o 
   1   4   0    17906.77    18666.10    360.97 o 
   2   4   0     4306.58     4056.89    147.60 o 
   3   4   0        4.18      -19.09     41.17 o 
   4   4   0      705.66      960.58     66.39 o 
   5   4   0    63554.51    65549.58   1144.48 o 
   6   4   0     2271.80     2209.57     98.28 o 
   7   4   0    57326.48    60844.74   1072.26 o 
   8   4   0     8319.29     8777.70    211.57 o 
   9   4   0      416.11      379.10     60.54 o 
  10   4   0      805.67      677.68     71.42 o 
  11   4   0    19072.59    19258.33    397.53 o 
  12   4   0      597.33      459.40     77.17 o 
  13   4   0    16551.43    16835.70    394.33 o 
  14   4   0       90.58      -62.44     74.14 o 
  15   4   0     2789.20     2732.47    160.19 o 
  16   4   0      336.17      207.34     97.50 o 
  17   4   0    34147.94    35121.20    771.04 o 
  18   4   0        8.23      211.67    118.54 o 
  19   4   0     9894.00    10341.89    330.49 o 
  20   4   0        8.65     -176.01    117.47 o 
  21   4   0      886.86      820.29    158.01 o 
  22   4   0      161.45      106.27    130.84 o 
  23   4   0     5116.87     5348.09    331.68 o 
  24   4   0        2.59     -146.11    160.86 o 
  25   4   0     1968.68     1766.02    519.73 o 
  26   4   0       11.64      -43.69    245.27 o 
  27   4   0     1191.77     1238.39    253.07 o 
  28   4   0       47.25     -158.58    412.08 o 
   1   5   0     3016.18     2888.95    118.33 o 
   2   5   0     1873.15     1715.64    102.85 o 
   3   5   0     7013.01     6511.54    190.45 o 
   4   5   0     2123.02     2131.93    102.99 o 
   5   5   0     4161.75     5052.54    189.30 o 
   6   5   0     4734.75     6032.13    172.30 o 
   7   5   0     8010.73     7110.16    209.43 o 
   8   5   0     2140.53     2309.30    112.14 o 
   9   5   0    13929.20    13552.00    303.83 o 
  10   5   0      162.39      115.04     63.16 o 
  11   5   0      106.71      138.29     66.57 o 
  12   5   0       21.47       91.34     68.17 o 
  13   5   0     6380.66     6675.00    236.25 o 
  14   5   0      390.29      365.52     97.43 o 
  15   5   0     2991.99     3127.21    178.54 o 
  16   5   0       12.04       85.26     88.95 o 
  17   5   0     1579.96     1413.31    166.52 o 
  18   5   0      168.82       14.35    110.90 o 
  19   5   0     2517.08     2569.96    393.40 o 
  20   5   0       43.11      161.56    171.10 o 
  21   5   0     7712.09     7726.39    483.89 o 
  22   5   0      113.37      302.01    213.70 o 
  23   5   0      315.45      483.23    195.64 o 
  24   5   0        1.08      -76.58    170.33 o 
  25   5   0     1645.99     1747.38    268.54 o 
  26   5   0       15.51      282.28    202.83 o 
  27   5   0     1653.08     1911.81    370.86 o 
   0   6   0    22018.18    23430.15    664.86 o 
   1   6   0     6743.13     6199.94    188.74 o 
   2   6   0     2307.82     2282.31    130.18 o 
   3   6   0       35.49       20.62     60.40 o 
   4   6   0     5895.98     5911.70    218.39 o 
   5   6   0      113.57        4.43     73.22 o 
   6   6   0     3703.96     3211.17    210.36 o 
   7   6   0      569.23      417.41     85.41 o 
   8   6   0     2330.59     1995.34    115.82 o 
   9   6   0      193.72       59.36     71.86 o 
  10   6   0     4669.01     4313.56    166.15 o 
  11   6   0      433.46      409.79     91.49 o 
  12   6   0     6221.80     6622.00    242.43 o 
  13   6   0     1299.23     1380.90    130.14 o 
  14   6   0     1481.56     1184.43    209.22 o 
  15   6   0     1037.99     1107.58    194.58 o 
  16   6   0     2947.08     3702.65    307.93 o 
  17   6   0      370.13      392.46    171.48 o 
  18   6   0     5171.50     5396.78    587.81 o 
  19   6   0       13.26      187.78    174.26 o 
  20   6   0      771.80      734.97    211.82 o 
  21   6   0      577.12      130.97    183.35 o 
  22   6   0     1171.68      993.67    237.29 o 
  23   6   0      528.64     1025.25    239.18 o 
  24   6   0     5840.43     5753.00    427.06 o 
  25   6   0      431.90      328.33    230.08 o 
  26   6   0      324.07      126.37    212.00 o 
   1   7   0        8.46      -68.56     74.31 o 
   2   7   0    25580.26    25943.90    572.91 o 
   3   7   0      183.76      195.65     83.83 o 
   4   7   0     9000.50     9527.43    278.75 o 
   5   7   0      457.59      301.06     80.18 o 
   6   7   0     1739.07     1549.44    114.43 o 
   7   7   0        0.32      -59.21    104.73 o 
   8   7   0    17227.09    18257.72    403.94 o 
   9   7   0      340.82      377.68     96.85 o 
  10   7   0    10387.68     9750.36    344.09 o 
  11   7   0        3.28     -122.39     96.09 o 
  12   7   0      184.87      202.71    150.47 o 
  13   7   0      233.74      -10.89    139.05 o 
  14   7   0    10364.43    10812.04    475.76 o 
  15   7   0      406.16      271.41    162.04 o 
  16   7   0     2243.08     2585.96    268.36 o 
  17   7   0      385.64       58.50    163.63 o 
  18   7   0      819.32     1025.77    307.31 o 
  19   7   0     1966.19     1902.68    264.99 o 
  20   7   0     6092.11     7385.94    526.90 o 
  21   7   0        1.50      227.90    197.91 o 
  22   7   0     2890.27     2739.62    385.61 o 
  23   7   0        7.70      101.78    196.69 o 
  24   7   0      294.76      476.07    233.43 o 
   0   8   0     7348.46     6940.24    348.15 o 
   1   8   0      426.01      339.94     97.41 o 
   2   8   0     2440.12     2258.30    205.81 o 
   3   8   0      574.26      568.24    118.44 o 
   4   8   0     4798.50     4669.63    188.59 o 
   5   8   0       51.91      -10.56     86.73 o 
   6   8   0    11800.40    11068.25    327.92 o 
   7   8   0       46.62      -70.80     87.32 o 
   8   8   0     2227.50     2368.55    158.61 o 
   9   8   0      260.24       66.08    182.63 o 
  10   8   0     3900.35     3735.59    289.52 o 
  11   8   0       34.04      156.25    148.40 o 
  12   8   0     5607.75     6167.58    381.57 o 
  13   8   0      342.62      855.33    190.60 o 
  14   8   0      398.88      451.53    261.30 o 
  15   8   0     1528.60     1266.74    220.15 o 
  16   8   0     3545.81     4218.14    542.62 o 
  17   8   0       19.01        0.23    196.66 o 
  18   8   0     4463.25     5149.88    524.65 o 
  19   8   0       12.44      -77.30    178.14 o 
  20   8   0       21.53      -99.46    181.65 o 
  21   8   0        3.85       96.64    284.46 o 
  22   8   0      863.48     1378.77    267.47 o 
   1   9   0      324.09      151.66    103.42 o 
   2   9   0      151.17     -131.12    109.06 o 
   3   9   0      926.59      898.61    124.52 o 
   4   9   0     3933.28     3339.24    216.09 o 
   5   9   0      882.88      694.18    139.81 o 
   6   9   0      128.31      105.54    116.53 o 
   7   9   0       92.69       34.05    138.70 o 
   8   9   0     2255.64     2356.51    246.27 o 
   9   9   0      671.66      684.75    183.45 o 
  10   9   0      682.98      705.74    189.59 o 
  11   9   0     1314.26     1587.53    275.50 o 
  12   9   0      490.60      351.33    164.51 o 
  13   9   0        0.28       31.92    153.91 o 
  14   9   0     1292.21     1404.54    232.15 o 
  15   9   0      152.83      306.86    289.34 o 
  16   9   0      784.04      519.28    196.80 o 
  17   9   0       56.95      136.33    170.28 o 
  18   9   0      584.67      583.76    234.68 o 
  19   9   0        1.87      -70.45    177.36 o 
  20   9   0      394.21      427.87    227.48 o 
   0  10   0      300.34      151.64    162.77 o 
   1  10   0      202.58      416.71    129.60 o 
   2  10   0      461.47      421.28    125.69 o 
   3  10   0      123.28       82.33    140.29 o 
   4  10   0      112.43       75.10    147.11 o 
   5  10   0     2666.06     2953.11    341.37 o 
   6  10   0        0.51     -133.19    170.29 o 
   7  10   0     3863.50     3989.03    309.86 o 
   8  10   0       33.67       53.45    149.56 o 
   9  10   0      259.85      146.12    208.02 o 
  10  10   0       12.48       -9.06    154.26 o 
  11  10   0      654.01      624.44    185.83 o 
  12  10   0      101.48      171.85    166.25 o 
  13  10   0      857.80      826.19    211.33 o 
  14  10   0       36.65       97.37    169.77 o 
  15  10   0      247.93      588.64    203.12 o 
  16  10   0      288.24      255.24    195.28 o 
  17  10   0     1899.99     2418.22    386.48 o 
   1  11   0      643.28      847.73    200.31 o 
   2  11   0      562.17      402.77    180.07 o 
   3  11   0     3945.46     3592.74    301.36 o 
   4  11   0      132.86      515.86    218.95 o 
   5  11   0      424.57      237.61    213.17 o 
   6  11   0       36.39      -88.51    190.36 o 
   7  11   0      440.67      425.98    213.96 o 
   8  11   0      216.85       38.55    306.96 o 
   9  11   0     1900.39     2425.69    492.21 o 
  10  11   0      114.42      205.40    210.42 o 
  11  11   0      244.89      113.90    190.39 o 
  12  11   0        0.67      157.80    174.10 o 
  13  11   0      763.88      518.48    206.91 o 
   0  12   0       60.67      202.02    344.08 o 
   1  12   0      274.23       92.80    312.31 o 
   2  12   0       38.78     -147.41    297.32 o 
   3  12   0       57.27     -398.87    265.91 o 
   4  12   0        0.21     -275.19    284.47 o 
   5  12   0      373.06      298.61    245.03 o 
   6  12   0      132.58      106.66    311.60 o 
 -30   1   1      514.74      847.27    226.23 o 
 -29   1   1       30.82      134.96    181.33 o 
 -28   1   1      649.64      627.47    198.07 o 
 -27   1   1      773.98     1039.43    211.64 o 
 -26   1   1     1463.74     1719.61    198.83 o 
 -25   1   1      601.08      448.23    147.58 o 
 -24   1   1      171.90      418.26    133.55 o 
 -23   1   1       70.79       75.41    105.60 o 
 -22   1   1     2201.97     2268.16    171.84 o 
 -21   1   1     3620.52     3694.87    202.40 o 
 -20   1   1     7008.88     6935.03    261.27 o 
 -19   1   1      484.88      366.74     95.59 o 
 -18   1   1     1406.73     1495.10    119.07 o 
 -17   1   1     1539.64     1713.89    118.38 o 
 -16   1   1     4138.08     4240.87    165.61 o 
 -15   1   1     1934.76     2412.33    123.63 o 
 -14   1   1     8154.70     8309.97    216.88 o 
 -13   1   1       72.78       -2.78     54.89 o 
 -12   1   1     6065.55     7081.80    184.80 o 
 -11   1   1     1036.05      964.99     72.18 o 
 -10   1   1     7233.73     6863.70    170.61 o 
  -9   1   1    10677.05    11595.92    242.18 o 
  -8   1   1     6871.07     6887.44    161.15 o 
  -7   1   1     5500.94     6519.68    188.46 o 
  -6   1   1    14837.10    15378.40    290.39 o 
  -5   1   1     3085.91     3101.89     85.43 o 
  -4   1   1     5491.42     5588.95    127.41 o 
  -3   1   1    26000.30    25284.54    510.62 o 
  -2   1   1     9401.98     8063.96    164.23 o 
  -1   1   1     6285.78     6028.75    128.71 o 
   0   1   1     6230.90     6257.33    295.18 o 
   1   1   1     2669.28     2272.09     59.02 o 
   2   1   1     2335.61     2979.50     70.09 o 
   3   1   1    32939.26    36134.36    681.44 o 
   4   1   1    32385.05    34180.30    595.82 o 
   5   1   1     1164.94     1175.07     70.45 o 
   6   1   1     4613.98     4713.46    169.81 o 
   7   1   1     6769.95     6537.69    173.99 o 
   8   1   1     7698.30     7555.61    240.37 o 
   9   1   1     4373.27     4004.84    140.23 o 
  10   1   1    16911.20    17107.87    414.52 o 
  11   1   1      326.57      281.65     61.91 o 
  12   1   1        3.47      -79.27     52.84 o 
  13   1   1     1390.87      919.74     88.76 o 
  14   1   1     5004.17     4625.81    165.05 o 
  15   1   1     1119.46      901.25     97.28 o 
  16   1   1     1281.92     1215.56    108.90 o 
  17   1   1      591.61      518.84     97.16 o 
  18   1   1      711.77      662.57    108.07 o 
  19   1   1      167.04       78.36     93.29 o 
  20   1   1     4278.31     4455.40    200.86 o 
  21   1   1     1248.22     1402.48    148.69 o 
  22   1   1     2521.14     2399.10    214.07 o 
  23   1   1      375.03      386.93    125.42 o 
  24   1   1      461.49      506.42    142.70 o 
  25   1   1      554.74      430.13    260.32 o 
  26   1   1     1370.05     1143.22    202.00 o 
  27   1   1      583.35      384.84    159.19 o 
  28   1   1      431.82       73.41    173.51 o 
  29   1   1       24.63      -81.71    220.34 o 
 -29   2   1     3054.50     3183.09    392.30 o 
 -28   2   1     1089.02     1124.21    221.08 o 
 -27   2   1     1585.74     1923.47    367.39 o 
 -26   2   1      116.30       38.21    228.50 o 
 -25   2   1      581.26      635.41    156.46 o 
 -24   2   1     4756.04     4863.50    252.73 o 
 -23   2   1     1642.88     1820.84    164.21 o 
 -22   2   1     4780.81     4847.03    239.81 o 
 -21   2   1       96.97       44.97    102.28 o 
 -20   2   1     1317.77     1072.13    131.72 o 
 -19   2   1     5251.48     5860.50    262.99 o 
 -18   2   1     3639.88     3513.06    189.57 o 
 -17   2   1    12566.88    13653.32    326.10 o 
 -16   2   1     8427.83     8167.53    230.50 o 
 -15   2   1     6565.62     6947.49    203.43 o 
 -14   2   1      900.63      987.54     86.30 o 
 -13   2   1        5.80      -35.60     54.65 o 
 -12   2   1    26267.53    27031.59    690.23 o 
 -11   2   1     8391.76     9518.94    241.63 o 
 -10   2   1    23337.63    21928.57    758.61 o 
  -9   2   1      307.93      291.84     60.28 o 
  -8   2   1    12797.31    13965.28    311.27 o 
  -7   2   1    21674.94    21053.58    390.13 o 
  -6   2   1    30968.29    31864.54    564.57 o 
  -5   2   1    40828.06    44893.23    777.57 o 
  -4   2   1      366.77      609.33     46.73 o 
  -3   2   1     1724.20     2381.50     98.09 o 
  -2   2   1    52840.24    57912.57   1081.37 o 
   0   2   1     3043.14     3777.60    103.61 o 
   1   2   1    42903.27    42414.82    799.11 o 
   2   2   1    13524.57    13146.92    249.52 o 
   3   2   1       99.82       91.13     36.97 o 
   4   2   1       29.51       49.81     42.03 o 
   5   2   1    37303.66    37318.43    658.30 o 
   6   2   1    30379.13    32530.99    582.66 o 
   7   2   1    26968.45    29852.07    544.38 o 
   8   2   1     1588.85     1923.77     88.68 o 
   9   2   1       20.59      -61.67     41.12 o 
  10   2   1    25785.62    26086.71    497.95 o 
  11   2   1    12176.05    13111.15    345.73 o 
  12   2   1    26344.47    26523.08    514.83 o 
  13   2   1     1791.14     2466.17    122.20 o 
  14   2   1     5011.67     5372.99    221.74 o 
  15   2   1     2031.71     1869.51    136.54 o 
  16   2   1     9873.79     9404.34    352.01 o 
  17   2   1     8030.11     7998.24    269.90 o 
  18   2   1    13495.76    13134.14    366.74 o 
  19   2   1     3910.73     4403.40    220.27 o 
  20   2   1      173.68       91.44     99.91 o 
  21   2   1      247.43       15.58    106.46 o 
  22   2   1     5196.91     5234.93    257.19 o 
  23   2   1     1677.66     2227.93    182.51 o 
  24   2   1     3783.67     3709.70    229.41 o 
  25   2   1      241.71      610.20    153.67 o 
  26   2   1      115.19     -186.86    156.79 o 
  27   2   1     1990.68     2011.49    407.73 o 
  28   2   1     2020.77     2175.31    280.95 o 
 -29   3   1        1.81     -255.03    236.66 o 
 -28   3   1      506.09      378.92    200.54 o 
 -27   3   1      529.87      655.50    198.76 o 
 -26   3   1     2449.30     2298.58    223.35 o 
 -25   3   1     1395.50     1782.62    206.15 o 
 -24   3   1      314.37      439.49    146.29 o 
 -23   3   1      141.01       24.08    123.51 o 
 -22   3   1     1253.03     1073.50    157.31 o 
 -21   3   1      188.45       62.02    105.84 o 
 -20   3   1     4470.04     4276.34    249.01 o 
 -19   3   1      271.29      212.35     68.55 o 
 -18   3   1      248.22      340.02    125.12 o 
 -17   3   1      383.92      440.68     98.57 o 
 -16   3   1     2195.83     2484.25    156.34 o 
 -15   3   1     1773.43     2305.22    136.11 o 
 -14   3   1     2647.58     2521.64    125.64 o 
 -13   3   1     1016.22     1098.77     89.07 o 
 -12   3   1       30.30      135.75     56.23 o 
 -11   3   1      390.02      400.46     89.50 o 
 -10   3   1     9871.51     9969.86    227.72 o 
  -9   3   1     4644.82     5594.96    165.21 o 
  -8   3   1     8511.38     9934.56    224.51 o 
  -7   3   1     3606.73     4425.55    124.33 o 
  -6   3   1      868.19     1196.07     65.04 o 
  -5   3   1     4446.21     5641.89    140.31 o 
  -4   3   1    19749.47    21267.17    395.41 o 
  -3   3   1    30584.75    28705.63    565.00 o 
  -2   3   1     5253.50     7330.20    195.82 o 
  -1   3   1    10016.95    10055.83    292.08 o 
   0   3   1     1625.97     1846.22     93.33 o 
   1   3   1      585.30     1107.98     61.13 o 
   2   3   1    18871.23    19819.69    404.56 o 
   3   3   1     9726.18     9935.82    208.03 o 
   4   3   1    17528.41    18532.26    385.62 o 
   5   3   1    10056.91    11651.81    264.32 o 
   6   3   1     3247.69     3631.08    124.80 o 
   7   3   1       37.32        8.13     42.12 o 
   8   3   1     5371.29     5906.05    160.01 o 
   9   3   1      261.97      444.40     62.62 o 
  10   3   1     2170.09     2041.83    102.84 o 
  11   3   1      727.94      643.17     77.02 o 
  12   3   1        3.20      -71.01     58.72 o 
  13   3   1       11.75       62.38     66.34 o 
  14   3   1     6319.28     5677.35    193.04 o 
  15   3   1     1269.21     1363.29    112.94 o 
  16   3   1     6397.76     6092.10    225.63 o 
  17   3   1        5.72     -132.38     88.25 o 
  18   3   1      803.64      697.86    120.52 o 
  19   3   1     1222.70      948.62    132.99 o 
  20   3   1      221.18       13.34    102.05 o 
  21   3   1        6.53       72.24    108.78 o 
  22   3   1     1357.75     1277.77    153.97 o 
  23   3   1      187.94      139.57    136.94 o 
  24   3   1      407.64      330.93    149.69 o 
  25   3   1      203.30      627.60    163.51 o 
  26   3   1     1537.06     1554.44    313.80 o 
  27   3   1      644.02      908.00    294.44 o 
  28   3   1      630.28      149.38    252.80 o 
 -28   4   1       52.83       13.32    260.23 o 
 -27   4   1      225.44      319.66    227.70 o 
 -26   4   1       23.88     -230.09    208.24 o 
 -25   4   1       46.51     -224.51    160.36 o 
 -24   4   1        5.29     -142.58    131.50 o 
 -23   4   1      287.34      288.10    144.57 o 
 -22   4   1       47.96      183.15    134.27 o 
 -21   4   1     1529.23     1125.94    169.49 o 
 -20   4   1      366.34      117.13    126.33 o 
 -19   4   1     7352.03     6867.87    311.03 o 
 -18   4   1     2939.90     2731.10    174.72 o 
 -17   4   1     7404.32     8440.05    371.18 o 
 -16   4   1        0.06     -157.06    104.71 o 
 -15   4   1      897.45     1071.14    116.32 o 
 -14   4   1       60.13       -1.48    103.44 o 
 -13   4   1      100.23        4.11     64.91 o 
 -12   4   1       36.05      152.02     89.05 o 
 -11   4   1       68.16       15.88     55.56 o 
 -10   4   1      479.03      344.75     58.99 o 
  -9   4   1      984.13      885.58     71.29 o 
  -8   4   1     1015.72     1312.33     79.71 o 
  -7   4   1    25068.89    26860.61    507.17 o 
  -6   4   1     3338.11     3966.65    144.61 o 
  -5   4   1    14172.65    14521.11    297.68 o 
  -4   4   1     1276.37     1384.26     76.59 o 
  -3   4   1    16756.50    17010.55    366.74 o 
  -2   4   1     1130.65      989.50     68.96 o 
  -1   4   1     5217.35     5025.56    160.77 o 
   0   4   1      353.74      438.60     58.71 o 
   1   4   1       10.81      -51.83     34.56 o 
   2   4   1     1082.96     1040.94     74.22 o 
   3   4   1    20125.29    19507.62    377.96 o 
   4   4   1     1873.95     1958.32     88.44 o 
   5   4   1    15586.37    15132.63    463.73 o 
   6   4   1     2781.11     3231.70    118.23 o 
   7   4   1    19232.26    20126.27    398.79 o 
   8   4   1       25.01      -44.93     46.69 o 
   9   4   1     2226.79     2047.92    104.01 o 
  10   4   1      218.73      299.52     61.57 o 
  11   4   1      466.59      529.78     73.15 o 
  12   4   1      533.51      447.76     80.50 o 
  13   4   1        8.25      -25.57     71.40 o 
  14   4   1      200.23      230.46     83.48 o 
  15   4   1     4610.30     5117.35    217.12 o 
  16   4   1      125.65      298.90    101.71 o 
  17   4   1     4230.49     4394.27    213.77 o 
  18   4   1      815.52     1307.79    137.24 o 
  19   4   1     7334.60     7248.11    279.57 o 
  20   4   1      113.38      -15.23     99.57 o 
  21   4   1      274.58      121.57    133.34 o 
  22   4   1      108.74       58.81    166.47 o 
  23   4   1      145.19      240.69    172.08 o 
  24   4   1       89.43       52.90    176.44 o 
  25   4   1      241.53       35.12    180.90 o 
  26   4   1      144.25      299.57    203.53 o 
  27   4   1      512.05      455.29    224.04 o 
 -27   5   1     3213.84     2798.92    336.46 o 
 -26   5   1      503.86      669.98    368.06 o 
 -25   5   1     1626.89     1558.14    256.60 o 
 -24   5   1      521.70      499.06    203.66 o 
 -23   5   1      420.30      283.93    183.28 o 
 -22   5   1       33.78       86.48    281.39 o 
 -21   5   1     8859.43     8445.73    733.87 o 
 -20   5   1     1225.14     1502.94    181.90 o 
 -19   5   1     3156.23     3562.06    256.25 o 
 -18   5   1      146.26        2.93    114.38 o 
 -17   5   1     3889.08     3910.45    246.10 o 
 -16   5   1      773.02      685.13    133.78 o 
 -15   5   1     9337.76     9685.51    297.97 o 
 -14   5   1     2422.65     2333.50    150.51 o 
 -13   5   1     5575.53     5360.06    238.78 o 
 -12   5   1      260.47      370.96     76.50 o 
 -11   5   1     5628.04     6012.97    181.24 o 
 -10   5   1      111.82       27.23     57.65 o 
  -9   5   1    12948.53    12868.00    291.96 o 
  -8   5   1     1001.01     1016.42     79.35 o 
  -7   5   1    14370.75    14275.50    310.29 o 
  -6   5   1      294.33      241.64     58.76 o 
  -5   5   1      325.55      301.21     64.51 o 
  -4   5   1      804.91      872.12    100.11 o 
  -3   5   1    18900.92    20411.33    403.92 o 
  -2   5   1     1419.27     1657.87    101.32 o 
  -1   5   1    15814.84    16889.89    421.56 o 
   0   5   1     7595.44     7476.65    211.02 o 
   1   5   1    13577.63    13681.75    321.53 o 
   2   5   1      801.88      777.51     79.03 o 
   3   5   1    21336.40    22046.46    432.30 o 
   4   5   1       57.98       42.38     53.03 o 
   5   5   1     1763.13     1662.54     94.73 o 
   6   5   1     1178.96     1444.55    131.27 o 
   7   5   1     5110.73     5139.07    193.86 o 
   8   5   1     1718.48     1531.87     96.15 o 
   9   5   1    19587.74    19523.67    406.12 o 
  10   5   1      349.30      118.02     65.90 o 
  11   5   1     2493.64     2632.13    128.87 o 
  12   5   1      894.65      629.03     88.11 o 
  13   5   1     5395.11     6205.20    233.07 o 
  14   5   1     2734.11     3007.20    171.36 o 
  15   5   1     9135.75    10338.45    314.91 o 
  16   5   1      298.67      602.63    116.02 o 
  17   5   1      514.26      225.23    122.46 o 
  18   5   1      221.71      115.34    149.33 o 
  19   5   1     2798.77     2907.15    418.36 o 
  20   5   1     2361.86     2584.25    274.49 o 
  21   5   1     7222.57     6410.08    419.73 o 
  22   5   1       44.98       89.72    204.91 o 
  23   5   1      289.61      -59.61    317.67 o 
  24   5   1     1114.09     1229.94    243.74 o 
  25   5   1     1934.81     1821.88    279.11 o 
  26   5   1      969.17     1584.95    517.52 o 
 -26   6   1        1.08       20.36    207.41 o 
 -25   6   1     1510.11     1120.43    254.00 o 
 -24   6   1      614.48      647.11    230.60 o 
 -23   6   1     3147.18     2908.47    309.69 o 
 -22   6   1     2502.22     2922.17    308.28 o 
 -21   6   1      196.01      234.46    180.20 o 
 -20   6   1     1166.72     1237.09    279.06 o 
 -19   6   1     3365.61     3657.20    321.94 o 
 -18   6   1      143.34      312.65    169.89 o 
 -17   6   1     4582.18     4815.45    342.72 o 
 -16   6   1     1738.19     1613.98    216.74 o 
 -15   6   1      165.38      -62.88    146.72 o 
 -14   6   1      435.64      251.96    119.78 o 
 -13   6   1     6411.15     7456.31    365.15 o 
 -12   6   1     5630.81     6128.84    228.47 o 
 -11   6   1     7816.08     7699.55    250.39 o 
 -10   6   1     1866.71     1607.17    108.00 o 
  -9   6   1      210.36       59.59     65.22 o 
  -8   6   1      380.48      354.54     84.52 o 
  -7   6   1     6045.16     5382.27    177.36 o 
  -6   6   1     2000.42     2199.00    117.55 o 
  -5   6   1    10995.52    10361.98    254.63 o 
  -4   6   1       73.95      -38.55     65.65 o 
  -3   6   1     3730.38     3767.14    163.46 o 
  -2   6   1     2002.08     1918.99    183.92 o 
  -1   6   1    19896.69    21035.45    430.14 o 
   0   6   1     7005.44     6881.28    220.58 o 
   1   6   1    13634.75    15697.58    342.53 o 
   2   6   1      256.43      136.10     51.49 o 
   3   6   1       47.58       89.02     63.61 o 
   4   6   1      119.58      156.04     69.77 o 
   5   6   1    27009.99    27706.01    593.15 o 
   6   6   1     1391.83     1409.71    122.77 o 
   7   6   1     4266.45     4634.48    210.11 o 
   8   6   1     1199.65     1398.90    102.28 o 
   9   6   1      599.90      500.70     81.53 o 
  10   6   1     3358.92     3511.74    152.35 o 
  11   6   1    11867.95    13044.25    330.46 o 
  12   6   1     6272.31     5972.88    276.08 o 
  13   6   1     3767.42     4008.77    311.22 o 
  14   6   1      611.77      592.82    129.60 o 
  15   6   1      272.34      435.27    209.86 o 
  16   6   1      773.68      902.28    194.63 o 
  17   6   1     6714.84     7171.71    522.17 o 
  18   6   1      248.99       74.76    165.80 o 
  19   6   1     1579.31     1627.55    239.17 o 
  20   6   1      711.15      477.39    254.03 o 
  21   6   1      656.18      664.39    207.41 o 
  22   6   1     3711.37     3936.72    353.35 o 
  23   6   1     2854.28     2868.55    638.43 o 
  24   6   1     1275.24     2956.46    329.57 o 
  25   6   1     1604.26     1428.50    271.59 o 
 -24   7   1       37.68     -169.99    191.10 o 
 -23   7   1      531.05      354.27    207.21 o 
 -22   7   1      281.62       88.98    189.46 o 
 -21   7   1     2825.01     3493.98    344.58 o 
 -20   7   1       12.40       60.08    181.04 o 
 -19   7   1     1403.11     1354.02    262.11 o 
 -18   7   1       65.71       81.68    157.84 o 
 -17   7   1      626.14      469.47    177.83 o 
 -16   7   1      551.98      620.79    183.84 o 
 -15   7   1     4770.96     4628.28    392.12 o 
 -14   7   1      315.45      408.03    155.91 o 
 -13   7   1      480.14      212.90    156.99 o 
 -12   7   1      289.91      107.46    139.61 o 
 -11   7   1     2116.31     1965.35    275.59 o 
 -10   7   1     1070.61     1212.66    124.39 o 
  -9   7   1     2989.32     2674.84    142.25 o 
  -8   7   1      937.56      875.52    110.39 o 
  -7   7   1     1642.53     1165.38    103.27 o 
  -6   7   1      251.25      204.34     79.79 o 
  -5   7   1      599.63      644.44     92.45 o 
  -4   7   1     1775.35     1501.68    115.48 o 
  -3   7   1    10738.99    11095.82    373.68 o 
  -2   7   1        7.27      -41.23     85.45 o 
  -1   7   1     1965.53     2136.67    129.21 o 
   0   7   1      151.65      108.51     85.33 o 
   1   7   1     3729.85     3504.18    158.48 o 
   2   7   1      338.76      372.08     88.02 o 
   3   7   1     3015.71     2765.85    190.60 o 
   4   7   1     1023.66     1052.45    104.95 o 
   5   7   1     3062.38     3078.26    160.05 o 
   6   7   1      283.81      426.56     86.97 o 
   7   7   1      346.08      463.29    101.84 o 
   8   7   1      857.41      635.26    155.96 o 
   9   7   1     4457.23     4692.45    210.36 o 
  10   7   1      370.18      536.70    126.17 o 
  11   7   1      472.22      387.38    115.62 o 
  12   7   1      509.63      269.65    156.85 o 
  13   7   1      305.34       18.22    144.43 o 
  14   7   1      116.88      150.09    154.60 o 
  15   7   1     2889.51     3337.26    464.89 o 
  16   7   1        7.58       82.09    159.72 o 
  17   7   1      341.18      317.28    174.25 o 
  18   7   1       57.22       17.24    170.17 o 
  19   7   1      372.03      386.99    217.07 o 
  20   7   1        9.36      -92.67    183.12 o 
  21   7   1     2173.57     2245.49    301.53 o 
  22   7   1       40.09      130.84    200.15 o 
  23   7   1       13.52      -99.11    188.81 o 
  24   7   1       47.96        5.59    214.19 o 
 -23   8   1       24.26      -32.41    203.94 o 
 -22   8   1      886.98     1278.79    265.32 o 
 -21   8   1        6.61     -277.54    185.02 o 
 -20   8   1      104.45      -25.19    183.64 o 
 -19   8   1       29.86       -2.94    166.08 o 
 -18   8   1     2314.22     2733.68    301.53 o 
 -17   8   1       26.36      296.10    179.29 o 
 -16   8   1      253.63      509.78    182.61 o 
 -15   8   1      121.55       42.43    156.17 o 
 -14   8   1     4835.21     4089.75    324.64 o 
 -13   8   1      814.06     1076.52    201.55 o 
 -12   8   1     8140.11     8018.92    414.98 o 
 -11   8   1      436.44      735.33    170.15 o 
 -10   8   1     3597.06     3754.55    291.37 o 
  -9   8   1      210.71       78.96    136.78 o 
  -8   8   1      859.14      895.30    171.19 o 
  -7   8   1      107.24       80.75     86.05 o 
  -6   8   1     5377.41     5169.91    197.62 o 
  -5   8   1       14.08      -84.05     77.76 o 
  -4   8   1       81.77       92.90     92.02 o 
  -3   8   1       77.49       76.31     82.83 o 
  -2   8   1     5754.62     5537.29    265.73 o 
  -1   8   1      413.02      478.44     99.07 o 
   0   8   1     7307.83     8164.03    249.75 o 
   1   8   1       75.16      -95.54     81.05 o 
   2   8   1     3886.29     4169.46    197.04 o 
   3   8   1        1.20      -53.88     83.57 o 
   4   8   1      153.34      193.73    103.78 o 
   5   8   1        1.26       75.25     91.45 o 
   6   8   1     1919.38     2159.33    156.26 o 
   7   8   1       30.08      152.70     88.58 o 
   8   8   1       40.89      122.75     89.63 o 
   9   8   1        3.41      -79.76     92.30 o 
  10   8   1     3288.11     3146.54    267.84 o 
  11   8   1      455.61      611.97    234.09 o 
  12   8   1     8411.80     9128.92    532.85 o 
  13   8   1      307.58      590.70    184.55 o 
  14   8   1      962.64     1382.47    221.18 o 
  15   8   1       99.84      -93.51    148.43 o 
  16   8   1        2.58      237.24    171.11 o 
  17   8   1      218.97      129.47    172.74 o 
  18   8   1     1941.16     1911.76    270.76 o 
  19   8   1       73.39     -234.55    161.19 o 
  20   8   1        3.43      -86.04    322.39 o 
  21   8   1        0.17      -15.30    182.56 o 
  22   8   1      716.88      779.12    255.66 o 
 -20   9   1     2883.35     3109.07    366.94 o 
 -19   9   1       48.51     -222.76    185.07 o 
 -18   9   1      526.06      398.98    199.04 o 
 -17   9   1       20.81      161.20    180.19 o 
 -16   9   1     1797.65     1575.05    242.87 o 
 -15   9   1      327.74      358.70    177.42 o 
 -14   9   1     5848.65     5664.64    389.16 o 
 -13   9   1      300.58       11.82    153.96 o 
 -12   9   1      782.92      582.43    186.28 o 
 -11   9   1       29.21       27.43    150.33 o 
 -10   9   1     5647.55     5359.57    353.67 o 
  -9   9   1      561.03      629.73    172.87 o 
  -8   9   1     8404.73     8833.48    410.27 o 
  -7   9   1      505.55      530.82    163.79 o 
  -6   9   1      159.18       21.73    138.40 o 
  -5   9   1       42.91       -6.39    160.36 o 
  -4   9   1     8233.45     8646.49    291.36 o 
  -3   9   1       30.55      123.33     97.28 o 
  -2   9   1     3502.67     3944.83    205.30 o 
  -1   9   1      895.05      659.72    121.61 o 
   0   9   1      402.93      244.30    103.30 o 
   1   9   1       53.87      -93.40     91.84 o 
   2   9   1     8926.61    10197.75    366.46 o 
   3   9   1      168.71      285.05    130.16 o 
   4   9   1     5821.56     7114.04    268.45 o 
   5   9   1       10.07      -49.61     96.38 o 
   6   9   1       38.11       48.53    104.22 o 
   7   9   1     1109.15     1046.19    183.42 o 
   8   9   1     6282.17     5838.59    658.75 o 
   9   9   1      386.96      509.07    164.18 o 
  10   9   1     3555.66     2968.48    275.16 o 
  11   9   1        0.22      142.66    235.34 o 
  12   9   1       15.62      -94.99    220.57 o 
  13   9   1      230.45       19.62    155.32 o 
  14   9   1     3529.89     3690.79    323.36 o 
  15   9   1       42.01      -80.83    160.92 o 
  16   9   1     1975.16     2073.57    276.10 o 
  17   9   1        1.13      -13.61    172.66 o 
  18   9   1      603.95      388.01    224.13 o 
  19   9   1      691.05      504.53    220.01 o 
 -17  10   1      202.89      387.63    218.90 o 
 -16  10   1      733.80     1092.65    228.60 o 
 -15  10   1      160.68      168.89    237.93 o 
 -14  10   1       38.77     -231.37    154.24 o 
 -13  10   1      138.92      217.36    167.92 o 
 -12  10   1     1576.00     1677.46    238.66 o 
 -11  10   1        5.54     -196.71    131.14 o 
 -10  10   1     1158.24      926.35    197.08 o 
  -9  10   1       72.86      -82.54    161.38 o 
  -8  10   1     1327.32     1517.30    275.89 o 
  -7  10   1      105.86       95.10    354.25 o 
  -6  10   1     5662.23     5800.86    527.01 o 
  -5  10   1      621.47      260.82    199.13 o 
  -4  10   1      780.57      707.61    179.87 o 
  -3  10   1       44.53     -192.74    130.06 o 
  -2  10   1       13.05      133.10     95.33 o 
  -1  10   1      254.71      286.07    126.43 o 
   0  10   1      558.06      457.68    135.77 o 
   1  10   1        7.02       56.69    112.45 o 
   2  10   1       85.35       33.25    116.99 o 
   3  10   1        1.68     -110.11    105.27 o 
   4  10   1     2171.76     1997.02    198.85 o 
   5  10   1      376.36      479.50    170.03 o 
   6  10   1     3715.66     4262.55    315.66 o 
   7  10   1      234.19      392.69    163.30 o 
   8  10   1      192.60      141.63    151.77 o 
   9  10   1        2.41       92.48    151.62 o 
  10  10   1      480.58      438.45    176.55 o 
  11  10   1      104.78      128.38    159.05 o 
  12  10   1     1723.33     1833.47    248.31 o 
  13  10   1      129.89      428.66    188.58 o 
  14  10   1        2.19     -209.70    163.05 o 
  15  10   1      109.80       79.29    186.74 o 
  16  10   1     1456.04     1313.98    246.27 o 
 -13  11   1        0.65      158.06    189.42 o 
 -12  11   1        4.64     -202.18    197.98 o 
 -11  11   1      138.30       32.12    321.24 o 
 -10  11   1       53.19      371.56    343.37 o 
  -9  11   1      178.68      203.45    325.88 o 
  -8  11   1      548.27      533.45    470.25 o 
  -7  11   1       22.01        1.91    190.24 o 
  -6  11   1        8.85     -153.92    181.72 o 
  -5  11   1       65.83      144.85    210.45 o 
  -4  11   1      312.28      547.24    223.33 o 
  -3  11   1     1250.31      906.45    382.09 o 
  -2  11   1     1296.23      728.39    339.32 o 
  -1  11   1       52.50       90.22    156.09 o 
   0  11   1        0.20      -24.82    146.37 o 
   1  11   1      960.11     1207.67    208.47 o 
   2  11   1     1135.78     1155.03    353.34 o 
   3  11   1      834.98     1136.09    212.39 o 
   4  11   1      715.34      916.86    303.03 o 
   5  11   1      165.43     -119.30    230.04 o 
   6  11   1      160.83     -121.66    183.16 o 
   7  11   1      280.62      248.07    311.24 o 
   8  11   1      504.75      531.83    316.60 o 
   9  11   1      900.52     1110.05    222.55 o 
  10  11   1      176.50      425.24    182.86 o 
  11  11   1      144.63      -96.00    159.92 o 
  12  11   1       17.95      123.05    173.73 o 
  -6  12   1       94.74      395.59    243.46 o 
  -5  12   1     1275.05     1549.44    316.11 o 
  -4  12   1       50.54       12.08    265.91 o 
  -3  12   1        7.13       71.74    316.24 o 
  -2  12   1       40.32       -4.64    316.24 o 
  -1  12   1      565.10     1004.76    370.49 o 
   0  12   1       76.30     -170.24    379.42 o 
   1  12   1      701.06      793.10    362.64 o 
   2  12   1        5.07     -114.93    293.40 o 
   3  12   1      460.38      123.85    321.95 o 
   4  12   1      189.15      410.83    354.43 o 
   5  12   1     1621.13     2323.02    346.27 o 
 -30   0   2     2980.06     1933.13    467.93 o 
 -29   0   2       90.44      166.69    291.25 o 
 -28   0   2     2479.92     3120.42    567.88 o 
 -27   0   2      403.17      274.24    210.69 o 
 -26   0   2     4209.29     4340.93    437.24 o 
 -25   0   2       92.02      226.82    189.65 o 
 -24   0   2    23851.91    22664.12    898.52 o 
 -23   0   2      451.52      568.79    193.16 o 
 -22   0   2    24634.85    23906.21    909.68 o 
 -21   0   2     1467.72     1483.92    177.36 o 
 -20   0   2      165.32      112.39    118.59 o 
 -19   0   2      646.46      836.89    145.87 o 
 -18   0   2    30057.37    29972.40    836.14 o 
 -17   0   2        3.77     -118.38     95.97 o 
 -16   0   2     7916.64     8351.17    322.50 o 
 -15   0   2       82.82      -58.77     87.21 o 
 -14   0   2    38735.08    43608.16   1122.49 o 
 -13   0   2     8377.12    11936.04    459.75 o 
 -12   0   2    76705.19    84509.06   2065.05 o 
 -11   0   2      211.60      163.29     71.44 o 
 -10   0   2    54968.63    61104.30   1501.08 o 
  -9   0   2      636.40      852.12     85.01 o 
  -8   0   2     6617.53     6644.48    217.92 o 
  -7   0   2      189.11        3.24     66.71 o 
  -6   0   2    52031.11    56109.07   1355.53 o 
  -5   0   2    12466.72    10894.67    291.63 o 
  -4   0   2    49970.40    54291.36   1297.83 o 
  -3   0   2     3895.93     3753.10    172.12 o 
  -2   0   2   116043.68   129332.40   5259.72 o 
  -1   0   2     8932.74     8417.10    264.98 o 
   0   0   2   357561.34   336615.66   7963.89 o 
   1   0   2     3329.14     2751.66     91.52 o 
   2   0   2   114435.19   108022.68   2560.92 o 
   3   0   2       74.46      128.20     43.05 o 
   4   0   2    30524.33    30865.82    770.84 o 
   5   0   2     2900.61     1306.95    100.96 o 
   6   0   2    38697.34    42179.37   1051.06 o 
   7   0   2     1688.29     2071.32    125.73 o 
   8   0   2      643.62      604.36     86.95 o 
   9   0   2      636.31      652.18     93.70 o 
  10   0   2    65998.59    63209.74   1570.25 o 
  11   0   2       27.25       -2.39     80.18 o 
  12   0   2    80697.79    82001.21   2028.90 o 
  13   0   2      512.74      622.95    114.74 o 
  14   0   2    14924.39    16391.89    512.45 o 
  15   0   2     1790.16     1824.92    175.00 o 
  16   0   2     7965.15     7133.02    317.89 o 
  17   0   2    11216.02    11044.70    415.88 o 
  18   0   2     8016.92     8024.58    436.61 o 
  19   0   2     1052.08      827.41    263.31 o 
  20   0   2     1314.38     1883.12    207.11 o 
  21   0   2      578.16      923.01    171.22 o 
  22   0   2     9102.16    11602.50    461.55 o 
  23   0   2       74.07      623.30    224.15 o 
  24   0   2    13325.55    15784.45    716.50 o 
  25   0   2      472.64      766.21    232.83 o 
  26   0   2      927.48      662.88    243.35 o 
  27   0   2      121.84     -143.21    188.57 o 
  28   0   2     1932.23     2017.94    324.19 o 
 -30   1   2      353.12      392.76    195.76 o 
 -29   1   2      176.36       12.34    222.47 o 
 -28   1   2     2576.62     2541.62    275.08 o 
 -27   1   2       46.38      145.38    166.65 o 
 -26   1   2     7200.76     6826.66    462.63 o 
 -25   1   2       49.09        9.62    125.37 o 
 -24   1   2     1521.52     1313.77    172.43 o 
 -23   1   2     3194.66     3488.21    202.93 o 
 -22   1   2     7721.12     7372.62    283.98 o 
 -21   1   2     1150.95     1097.86    129.58 o 
 -20   1   2    11869.66    12885.17    361.69 o 
 -19   1   2      347.69      403.88     94.96 o 
 -18   1   2      258.00      280.17     85.02 o 
 -17   1   2     3311.40     2554.86    133.38 o 
 -16   1   2    21795.04    23921.08    480.07 o 
 -15   1   2     1461.70     1542.56    117.58 o 
 -14   1   2    24278.37    24850.49    483.03 o 
 -13   1   2     3844.77     4931.76    151.27 o 
 -12   1   2      954.48     1186.42     78.11 o 
 -11   1   2     1439.07     2132.94     93.19 o 
 -10   1   2    35816.23    36834.08    660.47 o 
  -9   1   2     8106.77     9876.42    210.85 o 
  -8   1   2    36300.80    39428.35    693.82 o 
  -7   1   2     4062.55     4466.67    163.39 o 
  -6   1   2    17620.90    20462.34    370.16 o 
  -5   1   2     3827.38     3658.97    174.19 o 
  -4   1   2   104639.81   114273.38   2093.78 o 
  -3   1   2     3018.85     3098.07     87.49 o 
  -2   1   2    55488.46    57953.34    975.36 o 
  -1   1   2    27576.46    28777.73    562.05 o 
   0   1   2     3407.87     3844.50    107.53 o 
   1   1   2     7066.98     9765.22    203.39 o 
   2   1   2    20366.35    24669.03    432.23 o 
   3   1   2     5727.67     5615.92    128.02 o 
   4   1   2    21396.77    21825.73    435.27 o 
   5   1   2      832.58      826.19     59.30 o 
   6   1   2    27305.14    26187.70    479.36 o 
   7   1   2       33.91       82.15     47.04 o 
   8   1   2    34569.13    29801.14    708.78 o 
   9   1   2     3210.08     2942.32    143.82 o 
  10   1   2    11336.33    12307.76    298.38 o 
  11   1   2       69.46      128.42     55.38 o 
  12   1   2     4031.95     3495.34    139.82 o 
  13   1   2       81.61      -53.36     62.26 o 
  14   1   2    32338.87    33034.63    635.44 o 
  15   1   2     3664.99     4095.90    172.13 o 
  16   1   2     9524.60     8776.99    375.21 o 
  17   1   2       50.71      -10.62     84.42 o 
  18   1   2      882.31     1030.36    119.48 o 
  19   1   2     1601.07     2071.00    188.08 o 
  20   1   2    18007.64    19122.61    441.53 o 
  21   1   2      152.85      389.84    115.96 o 
  22   1   2     4300.45     4695.30    350.60 o 
  23   1   2      732.79      637.45    136.31 o 
  24   1   2     1712.58     2279.59    211.64 o 
  25   1   2        2.72       38.00    133.75 o 
  26   1   2     5126.80     5463.96    320.47 o 
  27   1   2      633.23      704.24    175.65 o 
  28   1   2     1658.89     1308.12    240.23 o 
 -30   2   2      933.21      700.56    286.06 o 
 -29   2   2     1646.19     1743.42    257.75 o 
 -28   2   2      571.45      745.21    202.50 o 
 -27   2   2       43.18     -261.31    174.20 o 
 -26   2   2       34.21       -2.46    156.06 o 
 -25   2   2     5139.08     5112.80    351.65 o 
 -24   2   2      117.60      114.04    134.36 o 
 -23   2   2     1985.96     1772.58    179.58 o 
 -22   2   2     1229.38      852.03    142.88 o 
 -21   2   2      127.70      -34.91     93.90 o 
 -20   2   2     3237.70     3476.78    194.04 o 
 -19   2   2     4013.33     3677.84    195.22 o 
 -18   2   2     4465.20     4129.96    196.14 o 
 -17   2   2    17321.96    18132.50    395.82 o 
 -16   2   2     3532.15     3221.41    142.18 o 
 -15   2   2       29.27       49.17     62.78 o 
 -14   2   2       20.24       46.07     57.06 o 
 -13   2   2     5602.57     4254.20    147.60 o 
 -12   2   2     6697.33     8410.19    204.41 o 
 -11   2   2    29743.73    29778.31    552.48 o 
 -10   2   2     2589.22     2656.09    104.69 o 
  -9   2   2      135.59      178.67     42.65 o 
  -8   2   2     7347.85     8274.62    250.14 o 
  -7   2   2    31530.01    34198.00    662.88 o 
  -6   2   2    32886.10    32035.13    618.27 o 
  -5   2   2    10747.52    11642.76    246.49 o 
  -4   2   2    37869.09    33679.17   1465.55 o 
  -3   2   2    14407.85    15329.41    283.09 o 
  -2   2   2    18939.12    19998.22    360.57 o 
   1   2   2    80771.22    83026.02   1404.10 o 
   2   2   2    14119.78    15695.50    294.06 o 
   3   2   2     2099.95     2031.48     75.83 o 
   4   2   2    12479.62    12963.84    350.59 o 
   5   2   2    14623.43    13301.55    287.24 o 
   6   2   2    12278.57    13060.28    266.55 o 
   7   2   2    18829.21    18496.60    360.89 o 
   8   2   2     7549.04     7886.23    191.59 o 
   9   2   2     1035.13     1147.35    101.55 o 
  10   2   2       28.35       27.26     53.97 o 
  11   2   2    20949.90    21963.59    438.31 o 
  12   2   2     2777.55     2552.62    125.21 o 
  13   2   2    16531.09    17223.70    375.72 o 
  14   2   2       36.22       34.49     69.67 o 
  15   2   2       45.65      -53.42     74.25 o 
  16   2   2     4831.44     4760.75    192.24 o 
  17   2   2     6115.03     6180.78    335.08 o 
  18   2   2     2974.24     3265.73    190.97 o 
  19   2   2       98.08      170.42     84.15 o 
  20   2   2      106.90     -104.44     89.65 o 
  21   2   2      104.44      -25.00     93.67 o 
  22   2   2      391.72      470.44    121.76 o 
  23   2   2     5228.98     5285.66    264.77 o 
  24   2   2      117.15      188.24    125.22 o 
  25   2   2     2326.62     2402.75    199.77 o 
  26   2   2      293.96      231.18    181.93 o 
  27   2   2      179.58     -155.26    170.65 o 
  28   2   2      227.44      160.59    372.99 o 
 -29   3   2      804.60     1033.14    230.25 o 
 -28   3   2        1.89      191.49    182.63 o 
 -27   3   2     6142.55     6289.83    414.23 o 
 -26   3   2       51.37      229.91    147.53 o 
 -25   3   2     4762.86     6019.09    466.50 o 
 -24   3   2      451.37      670.33    177.22 o 
 -23   3   2     1660.54     1448.55    182.52 o 
 -22   3   2       54.08      102.67    125.08 o 
 -21   3   2    10391.99    11375.44    398.04 o 
 -20   3   2      109.02       56.98     99.82 o 
 -19   3   2      429.47      384.05    109.04 o 
 -18   3   2        8.07      -94.01     87.40 o 
 -17   3   2     2232.38     1483.21    127.29 o 
 -16   3   2     4776.27     5013.82    232.16 o 
 -15   3   2    31331.70    31187.21    657.91 o 
 -14   3   2     2121.46     2036.48    135.62 o 
 -13   3   2    21774.40    23727.53    507.74 o 
 -12   3   2     3251.98     3181.18    146.03 o 
 -11   3   2     8971.91     8587.66    203.17 o 
 -10   3   2       23.51      -21.10     44.83 o 
  -9   3   2    66478.20    70712.34   1225.54 o 
  -8   3   2        4.64      -13.17     37.01 o 
  -7   3   2     9634.15     8838.93    195.66 o 
  -6   3   2      174.94       85.63     37.57 o 
  -5   3   2    37294.73    39001.19    689.32 o 
  -4   3   2     9966.21    11862.90    246.01 o 
  -3   3   2    43208.79    40907.75    789.38 o 
  -2   3   2     5757.77     4286.01    128.29 o 
  -1   3   2     6669.59     6190.79    158.66 o 
   0   3   2     8669.15    11278.83    252.91 o 
   1   3   2    18973.08    17833.62    336.16 o 
   2   3   2     5610.75     5497.17    148.11 o 
   3   3   2    43087.86    41659.98    803.58 o 
   4   3   2       69.71      149.56     38.70 o 
   5   3   2    13999.77    13775.66    278.00 o 
   6   3   2       55.26       82.59     66.05 o 
   7   3   2    45474.61    48418.96    861.68 o 
   8   3   2     1242.30     1135.84     78.76 o 
   9   3   2    59545.28    61868.39   1095.25 o 
  10   3   2     3026.98     3170.68    129.46 o 
  11   3   2     4818.08     5294.81    170.04 o 
  12   3   2       93.49      181.85     67.61 o 
  13   3   2    15321.32    14842.76    339.14 o 
  14   3   2      289.48      408.90     87.56 o 
  15   3   2    20549.04    21809.05    465.88 o 
  16   3   2      223.50      134.89     88.94 o 
  17   3   2     5023.37     5600.60    239.80 o 
  18   3   2      345.51      437.57    112.80 o 
  19   3   2    15180.89    16739.94    446.05 o 
  20   3   2      464.22      487.67    117.91 o 
  21   3   2    15685.84    17221.82    469.80 o 
  22   3   2       13.89      -60.99    105.33 o 
  23   3   2       23.64       29.91    111.30 o 
  24   3   2      138.78      239.26    141.03 o 
  25   3   2     3774.61     3834.94    340.74 o 
  26   3   2      498.13      725.13    256.29 o 
  27   3   2     4775.24     4677.54    486.58 o 
  28   3   2       35.85       59.43    515.41 o 
 -28   4   2      173.47      111.78    238.45 o 
 -27   4   2     1205.86     1583.98    261.89 o 
 -26   4   2       59.15     -107.17    132.20 o 
 -25   4   2     4067.51     4222.58    401.02 o 
 -24   4   2      235.19       32.10    133.54 o 
 -23   4   2     5442.41     6185.75    328.43 o 
 -22   4   2      103.92      159.63    132.21 o 
 -21   4   2       53.75       37.50    118.60 o 
 -20   4   2       15.67        1.69    116.92 o 
 -19   4   2    10792.49    12140.90    450.44 o 
 -18   4   2       19.01      297.81    131.63 o 
 -17   4   2    34003.71    36297.38    786.73 o 
 -16   4   2      234.31      274.92    105.59 o 
 -15   4   2     2246.12     2366.77    145.14 o 
 -14   4   2      199.15       20.77     70.64 o 
 -13   4   2     8852.67     9282.84    235.45 o 
 -12   4   2        3.80      -12.91     56.70 o 
 -11   4   2    22777.40    22057.33    436.17 o 
 -10   4   2     3592.16     3269.89    118.74 o 
  -9   4   2      781.10      832.41     66.07 o 
  -8   4   2     1646.93     2062.92     93.29 o 
  -7   4   2    47892.10    48136.52    856.45 o 
  -6   4   2        4.18       41.89     45.42 o 
  -5   4   2    72491.58    74801.30   1295.22 o 
  -4   4   2       12.17       20.56     43.91 o 
  -3   4   2      206.37       47.77     42.90 o 
  -2   4   2    13823.91    14563.97    363.25 o 
  -1   4   2    42470.26    43432.05    943.52 o 
   0   4   2     1462.73     1688.18     89.26 o 
   1   4   2    33955.19    33381.41    606.23 o 
   2   4   2     6248.00     7280.61    191.48 o 
   3   4   2     4065.34     3522.18    116.03 o 
   4   4   2      116.56      135.05     51.62 o 
   5   4   2    42426.14    39438.14    713.02 o 
   6   4   2      827.03     1021.67     77.42 o 
   7   4   2    62147.51    64578.89   1139.60 o 
   8   4   2      328.92      316.65     57.69 o 
   9   4   2     1468.98     1824.31    100.85 o 
  10   4   2      828.07      971.82     83.72 o 
  11   4   2    23967.43    24606.45    492.71 o 
  12   4   2      841.41      894.38     92.03 o 
  13   4   2    12643.21    13667.56    348.03 o 
  14   4   2      675.30      730.59     97.62 o 
  15   4   2     4145.58     4281.59    202.09 o 
  16   4   2       51.15       85.94     91.64 o 
  17   4   2    29668.68    31810.23    716.30 o 
  18   4   2       28.68      232.69    101.78 o 
  19   4   2    11250.08    12720.09    380.01 o 
  20   4   2      307.43      256.05    132.94 o 
  21   4   2      820.98      699.92    202.45 o 
  22   4   2      430.29      530.06    239.44 o 
  23   4   2     7008.49     8258.63    774.16 o 
  24   4   2        6.73      124.24    177.81 o 
  25   4   2     1298.25     1066.67    246.57 o 
  26   4   2       11.54       60.02    193.19 o 
  27   4   2     1860.70     2374.82    330.59 o 
 -27   5   2     1789.16     1959.41    292.88 o 
 -26   5   2       64.43       75.12    240.06 o 
 -25   5   2     1339.18     1655.29    400.93 o 
 -24   5   2       21.83       70.14    177.14 o 
 -23   5   2      367.45      478.68    192.01 o 
 -22   5   2      472.66      593.44    150.25 o 
 -21   5   2     5546.83     6404.65    401.12 o 
 -20   5   2      278.34      482.24    141.82 o 
 -19   5   2     1004.27     1009.69    159.17 o 
 -18   5   2     4783.95     4221.98    253.22 o 
 -17   5   2      179.01      -39.64    131.98 o 
 -16   5   2      226.90       83.38    117.14 o 
 -15   5   2     6312.77     7459.69    305.03 o 
 -14   5   2      640.08      747.16    102.17 o 
 -13   5   2     1450.63     1536.85    120.65 o 
 -12   5   2      704.73      749.87     94.29 o 
 -11   5   2     1910.15     2158.26    110.06 o 
 -10   5   2     1292.97     1246.96     88.75 o 
  -9   5   2    21712.95    22867.46    454.01 o 
  -8   5   2     1566.22     1655.57    107.32 o 
  -7   5   2     2325.12     2213.41    105.90 o 
  -6   5   2       20.98       25.39     50.96 o 
  -5   5   2    18044.92    19102.86    384.93 o 
  -4   5   2     1166.52     1414.04     87.50 o 
  -3   5   2     3889.74     3250.13    152.43 o 
  -2   5   2     2258.65     2232.85    152.05 o 
  -1   5   2     8153.64     7506.93    189.17 o 
   0   5   2       68.14       81.18     42.60 o 
   1   5   2    12846.83    13393.70    289.76 o 
   2   5   2     3693.78     3431.97    131.02 o 
   3   5   2    57196.59    58151.68   1129.24 o 
   4   5   2      971.22      895.90    101.25 o 
   5   5   2      416.04      237.53     58.81 o 
   6   5   2     2851.75     2596.21    140.67 o 
   7   5   2    10729.14    10517.00    251.32 o 
   8   5   2     2527.83     2478.60    118.52 o 
   9   5   2    13018.01    12544.35    294.10 o 
  10   5   2        3.53       65.41     63.84 o 
  11   5   2     1292.84     1593.54    109.98 o 
  12   5   2      338.13      321.42     80.95 o 
  13   5   2     6273.62     5979.66    206.27 o 
  14   5   2      830.10     1119.21    121.13 o 
  15   5   2    11715.30    12048.07    404.30 o 
  16   5   2        7.77       39.97    108.15 o 
  17   5   2      994.89      865.13    147.12 o 
  18   5   2       38.43     -162.22    108.14 o 
  19   5   2     2764.93     2740.83    393.31 o 
  20   5   2      503.33      598.03    198.72 o 
  21   5   2     3459.02     3258.20    509.69 o 
  22   5   2      151.05      260.95    207.45 o 
  23   5   2     1415.23     1345.61    241.83 o 
  24   5   2      318.19      190.83    190.65 o 
  25   5   2      786.62     1455.19    302.78 o 
  26   5   2        0.64     -206.70    195.17 o 
 -26   6   2      442.14      394.29    221.51 o 
 -25   6   2      523.28      945.48    238.01 o 
 -24   6   2     4864.84     5844.16    424.48 o 
 -23   6   2      555.23      836.40    220.33 o 
 -22   6   2     2222.73     3131.23    312.58 o 
 -21   6   2      261.54      421.33    195.56 o 
 -20   6   2     1556.34     1344.28    239.01 o 
 -19   6   2      178.46      232.00    175.68 o 
 -18   6   2    10598.92    12546.23    536.41 o 
 -17   6   2        4.32       67.14    114.81 o 
 -16   6   2      378.70      642.72    133.44 o 
 -15   6   2     4058.82     4047.42    258.36 o 
 -14   6   2     3488.58     3848.92    230.95 o 
 -13   6   2      763.64     1014.64    142.41 o 
 -12   6   2    12663.34    14409.91    439.50 o 
 -11   6   2      910.58     1121.33    140.15 o 
 -10   6   2     3668.72     3673.60    147.44 o 
  -9   6   2     1449.64     1462.60    101.86 o 
  -8   6   2     4092.24     4227.30    157.73 o 
  -7   6   2     1577.29     1612.45    104.77 o 
  -6   6   2     7009.39     6981.18    200.27 o 
  -5   6   2       80.87       17.38     62.49 o 
  -4   6   2     1846.18     2081.30    115.64 o 
  -3   6   2        0.38      -72.27     67.41 o 
  -2   6   2     8339.04     8325.76    293.65 o 
  -1   6   2     4537.05     4417.03    162.05 o 
   0   6   2    16564.67    16163.23    803.13 o 
   1   6   2     8085.02     7581.89    226.65 o 
   2   6   2     2487.72     2350.43    120.05 o 
   3   6   2      177.02      174.13     70.97 o 
   4   6   2     3804.12     3653.59    149.09 o 
   5   6   2     1028.98     1082.11    172.32 o 
   6   6   2    11863.52    11272.24    295.56 o 
   7   6   2      170.52      116.94     67.67 o 
   8   6   2      532.44      388.64     90.27 o 
   9   6   2        6.90      -98.63     65.75 o 
  10   6   2     6162.10     6366.07    237.92 o 
  11   6   2     2337.06     1858.91    145.51 o 
  12   6   2     6748.21     6179.98    279.71 o 
  13   6   2     2918.85     2650.88    200.63 o 
  14   6   2     1301.75      671.25    140.29 o 
  15   6   2       54.12      -53.04    105.44 o 
  16   6   2     1458.70     1471.72    246.19 o 
  17   6   2      133.50      -12.92    156.13 o 
  18   6   2     1417.27     1361.57    360.72 o 
  19   6   2        7.60       53.59    170.45 o 
  20   6   2      284.88      464.04    218.64 o 
  21   6   2      188.26      216.77    183.52 o 
  22   6   2     1331.39     1537.00    450.44 o 
  23   6   2      180.74       66.36    202.60 o 
  24   6   2     3546.92     3412.42    359.12 o 
  25   6   2      177.84      388.36    216.98 o 
 -25   7   2        1.02      176.01    223.35 o 
 -24   7   2       21.26      331.06    267.57 o 
 -23   7   2       17.69     -213.35    183.80 o 
 -22   7   2     2618.71     3023.22    433.09 o 
 -21   7   2        3.85       60.47    187.25 o 
 -20   7   2     6985.41     7512.99    468.41 o 
 -19   7   2      984.90     1131.42    329.21 o 
 -18   7   2     1102.97      990.88    208.11 o 
 -17   7   2      363.88      -99.20    155.54 o 
 -16   7   2     7168.88     6995.16    417.11 o 
 -15   7   2     1265.06     1241.45    256.69 o 
 -14   7   2     9719.37     9661.19    440.27 o 
 -13   7   2      517.73      507.30    164.12 o 
 -12   7   2       29.24      -36.80    104.39 o 
 -11   7   2       18.40       -2.89    105.72 o 
 -10   7   2    11762.35    11335.81    375.33 o 
  -9   7   2       93.15       33.11     85.46 o 
  -8   7   2    15258.14    15018.80    347.98 o 
  -7   7   2      108.99       43.46    101.05 o 
  -6   7   2     1308.36     1033.99    101.27 o 
  -5   7   2        0.04       14.68     73.04 o 
  -4   7   2    18941.40    19654.25    459.15 o 
  -3   7   2     1231.65     1123.01    107.25 o 
  -2   7   2    14394.09    14832.50    426.22 o 
  -1   7   2       11.75     -134.56     89.71 o 
   0   7   2        2.64      105.61     76.99 o 
   1   7   2      131.64      -69.64     77.50 o 
   2   7   2    13676.57    14643.89    372.32 o 
   3   7   2      696.55      452.42    124.45 o 
   4   7   2    16955.99    17894.37    394.40 o 
   5   7   2      767.55      797.53    117.52 o 
   6   7   2      876.41     1183.17    132.54 o 
   7   7   2      171.56      105.57     89.64 o 
   8   7   2    14562.16    14766.39    394.15 o 
   9   7   2      375.00      270.69     97.09 o 
  10   7   2     6805.80     5992.71    289.63 o 
  11   7   2      524.33      568.80    149.97 o 
  12   7   2     1501.54     1988.69    243.90 o 
  13   7   2       42.75      -90.93    158.52 o 
  14   7   2     8102.13     9183.02    439.49 o 
  15   7   2      246.14      423.21    177.98 o 
  16   7   2     1649.93     1670.19    239.12 o 
  17   7   2     1374.75      932.36    216.77 o 
  18   7   2     1053.38      784.59    219.30 o 
  19   7   2       84.82      -72.43    168.65 o 
  20   7   2     4967.13     5573.63    561.86 o 
  21   7   2      492.88      548.49    214.46 o 
  22   7   2     2124.68     2749.90    330.26 o 
  23   7   2       44.89     -273.87    200.27 o 
 -23   8   2        9.15       65.73    208.88 o 
 -22   8   2     1811.18     2298.86    310.90 o 
 -21   8   2       22.98     -256.94    171.29 o 
 -20   8   2      500.11      286.36    194.72 o 
 -19   8   2       73.65     -102.06    181.46 o 
 -18   8   2     6636.66     7237.95    469.66 o 
 -17   8   2       55.76      290.75    181.44 o 
 -16   8   2     2634.44     2646.06    280.32 o 
 -15   8   2      638.11      510.93    177.75 o 
 -14   8   2      674.14      916.51    196.91 o 
 -13   8   2       81.01      141.80    304.27 o 
 -12   8   2    10049.70     8930.44    479.38 o 
 -11   8   2      294.01      262.25    150.12 o 
 -10   8   2     2644.57     2542.41    239.24 o 
  -9   8   2       21.61       75.75    129.10 o 
  -8   8   2      779.32      708.83    135.99 o 
  -7   8   2      306.36      235.37    101.75 o 
  -6   8   2     7848.63     8015.36    241.11 o 
  -5   8   2     1826.24     2155.96    159.88 o 
  -4   8   2     4570.50     5335.09    203.53 o 
  -3   8   2       65.37       87.82     83.80 o 
  -2   8   2      830.27      820.54    116.98 o 
  -1   8   2       55.08       54.91    119.10 o 
   0   8   2     4890.57     4912.34    223.56 o 
   1   8   2        0.37      -82.41    110.66 o 
   2   8   2      590.98      372.56    123.36 o 
   3   8   2      140.29       82.54     71.89 o 
   4   8   2     1848.82     1676.93    144.57 o 
   5   8   2      594.59      584.01    122.08 o 
   6   8   2     8415.78     7880.75    302.84 o 
   7   8   2       19.83      -64.02     81.54 o 
   8   8   2     1152.07     1185.24    128.71 o 
   9   8   2       14.49       -9.13     99.20 o 
  10   8   2     3378.29     3948.57    303.78 o 
  11   8   2       71.40       83.70    150.72 o 
  12   8   2     3765.31     3613.02    307.59 o 
  13   8   2      217.33       86.31    240.51 o 
  14   8   2       17.88     -112.28    150.93 o 
  15   8   2       33.73     -211.74    141.16 o 
  16   8   2     4737.40     4924.68    372.36 o 
  17   8   2       11.80       -1.88    162.30 o 
  18   8   2      914.25     1156.45    240.35 o 
  19   8   2       35.43      227.06    216.37 o 
  20   8   2       23.71     -241.97    161.31 o 
  21   8   2        4.16      -10.42    199.69 o 
 -21   9   2       76.78      148.22    200.31 o 
 -20   9   2      793.91     1106.25    246.43 o 
 -19   9   2        4.47      -10.14    180.60 o 
 -18   9   2      271.43      259.43    276.85 o 
 -17   9   2        3.99      -51.83    158.63 o 
 -16   9   2      567.39      673.69    211.55 o 
 -15   9   2       34.97       36.77    149.35 o 
 -14   9   2     2241.13     2033.01    255.72 o 
 -13   9   2       62.56     -208.25    138.83 o 
 -12   9   2      254.34       25.29    138.46 o 
 -11   9   2      711.83      894.29    279.77 o 
 -10   9   2     1577.42     1364.35    208.38 o 
  -9   9   2      293.34      228.11    155.08 o 
  -8   9   2     1568.37     1417.48    208.31 o 
  -7   9   2        2.01      -26.70    172.32 o 
  -6   9   2       98.68      135.11    137.77 o 
  -5   9   2      350.52      163.90    117.74 o 
  -4   9   2     3184.90     3013.64    184.36 o 
  -3   9   2      208.05       87.83    101.30 o 
  -2   9   2      197.90      120.95     75.02 o 
  -1   9   2        1.32     -107.42     91.82 o 
   0   9   2        8.44      -45.68     93.60 o 
   1   9   2       89.17       89.46    102.37 o 
   2   9   2      712.41      632.64    138.39 o 
   3   9   2      791.80      551.03    186.84 o 
   4   9   2      449.41      246.56    120.72 o 
   5   9   2       46.58        6.60     97.19 o 
   6   9   2        2.78     -137.97     96.21 o 
   7   9   2      152.05       37.29    106.24 o 
   8   9   2      630.70      933.03    183.32 o 
   9   9   2      599.59      898.59    188.33 o 
  10   9   2      217.10      381.63    166.16 o 
  11   9   2       59.11      -26.23    209.44 o 
  12   9   2      347.68      522.94    178.37 o 
  13   9   2        3.12       32.95    162.37 o 
  14   9   2      481.29     1211.89    422.94 o 
  15   9   2      100.94      219.92    175.18 o 
  16   9   2        9.07      -51.64    157.41 o 
  17   9   2       11.28     -120.93    163.34 o 
  18   9   2       11.88     -196.48    163.54 o 
  19   9   2      791.13      718.54    242.39 o 
 -18  10   2      129.82      348.87    201.80 o 
 -17  10   2     1871.53     1883.22    280.99 o 
 -16  10   2      146.78      123.78    190.79 o 
 -15  10   2      232.92      -55.76    164.90 o 
 -14  10   2       23.35     -118.03    159.63 o 
 -13  10   2      592.81      328.81    183.99 o 
 -12  10   2        5.08     -137.92    150.34 o 
 -11  10   2      378.61      264.42    166.93 o 
 -10  10   2       15.06      -28.16    147.38 o 
  -9  10   2      212.76      -24.57    194.26 o 
  -8  10   2       28.27      240.93    300.89 o 
  -7  10   2     4456.20     4352.55    407.45 o 
  -6  10   2      173.09      140.75    186.50 o 
  -5  10   2     2384.36     2414.03    314.74 o 
  -4  10   2      510.39      570.29    166.61 o 
  -3  10   2      673.34      417.36    227.17 o 
  -2  10   2       40.21       63.41     97.35 o 
  -1  10   2     2068.69     1594.78    176.51 o 
   0  10   2      309.38      421.18    133.68 o 
   1  10   2        4.25      -49.34    105.49 o 
   2  10   2       84.63      191.65    124.31 o 
   3  10   2      384.56      370.18    191.60 o 
   4  10   2      110.72       47.41    120.39 o 
   5  10   2     2339.05     2337.10    241.75 o 
   6  10   2       10.98      332.26    170.79 o 
   7  10   2     1847.49     2056.32    238.34 o 
   8  10   2        3.80      -28.84    145.33 o 
   9  10   2       21.26     -150.89    136.58 o 
  10  10   2       98.42      -63.37    235.52 o 
  11  10   2      594.19      842.17    201.33 o 
  12  10   2        7.06      -37.06    251.06 o 
  13  10   2       61.97      100.63    168.74 o 
  14  10   2      128.88      -25.34    168.37 o 
  15  10   2      350.39      394.76    197.37 o 
  16  10   2      136.30      222.23    201.67 o 
 -13  11   2     1156.95     1252.67    290.76 o 
 -12  11   2        4.31       52.11    313.38 o 
 -11  11   2      255.61      180.25    306.60 o 
 -10  11   2       17.87     -135.68    194.12 o 
  -9  11   2     1484.94     1033.39    272.93 o 
  -8  11   2      155.84      379.28    226.19 o 
  -7  11   2      680.13      463.86    226.41 o 
  -6  11   2       61.72     -122.16    179.49 o 
  -5  11   2      289.13      354.12    216.57 o 
  -4  11   2        6.80      341.41    213.18 o 
  -3  11   2     2774.01     2945.65    686.91 o 
  -2  11   2     1856.24     2174.30    312.33 o 
  -1  11   2     1343.16      923.98    203.08 o 
   0  11   2       24.87      -66.80    174.58 o 
   1  11   2     1342.61      985.74    201.07 o 
   2  11   2       77.94       12.23    152.83 o 
   3  11   2     3398.29     2965.37    747.91 o 
   4  11   2      258.03      277.39    215.90 o 
   5  11   2      237.24      201.24    257.70 o 
   6  11   2      119.68     1031.88    374.42 o 
   7  11   2      776.72     1260.42    333.37 o 
   8  11   2      115.06      381.45    186.45 o 
   9  11   2     2773.75     2387.64    275.66 o 
  10  11   2      213.64      -74.87    157.94 o 
  11  11   2      221.31      316.70    188.50 o 
  12  11   2       55.56       74.90    172.13 o 
  -6  12   2        7.26      394.87    240.29 o 
  -5  12   2      492.30      895.59    264.71 o 
  -4  12   2      120.22      171.19    226.64 o 
  -3  12   2       23.63      230.84    224.89 o 
  -2  12   2        2.66     -127.42    310.53 o 
  -1  12   2      955.62      789.89    371.21 o 
   0  12   2       10.43      153.41    231.02 o 
   1  12   2      641.42     1150.03    387.63 o 
   2  12   2      252.11      330.16    332.66 o 
   3  12   2       62.77     -131.71    303.75 o 
   4  12   2       20.74      149.91    321.24 o 
   5  12   2      504.95      238.07    333.37 o 
 -30   1   3      246.20      388.72    283.76 o 
 -29   1   3      133.87      -37.40    171.74 o 
 -28   1   3      406.12      247.72    254.49 o 
 -27   1   3     1154.17     1322.90    220.60 o 
 -26   1   3     2142.97     1911.89    234.49 o 
 -25   1   3      853.24      714.19    150.30 o 
 -24   1   3       21.46       90.08    115.65 o 
 -23   1   3        1.55      -97.87     97.54 o 
 -22   1   3     1985.52     1703.70    151.95 o 
 -21   1   3     2721.13     2941.75    179.64 o 
 -20   1   3     8185.25     8833.40    283.74 o 
 -19   1   3     3082.39     3279.04    156.60 o 
 -18   1   3      645.77      680.54     91.66 o 
 -17   1   3       83.17      134.82     72.75 o 
 -16   1   3     5162.84     4887.95    167.73 o 
 -15   1   3     2205.76     2082.72    108.43 o 
 -14   1   3     5662.10     5750.05    168.31 o 
 -13   1   3     6220.63     6785.27    177.61 o 
 -12   1   3     1356.61     1588.68     82.35 o 
 -11   1   3     4027.65     4759.09    146.79 o 
 -10   1   3    36626.68    40156.65    712.48 o 
  -9   1   3     5029.47     5582.98    138.26 o 
  -8   1   3     7724.43     7829.86    169.58 o 
  -7   1   3      197.67      129.30     31.28 o 
  -6   1   3    19482.35    21839.80    433.13 o 
  -5   1   3    16260.97    16669.73    459.09 o 
  -4   1   3    21251.49    20269.32    396.71 o 
  -3   1   3       16.08       11.30     31.73 o 
  -2   1   3     5925.59     5590.17    113.67 o 
  -1   1   3     1033.54     1626.74     55.79 o 
   0   1   3     4716.38     5066.75    117.98 o 
   1   1   3     5384.97     5618.35    119.43 o 
   2   1   3    18269.96    19260.46    349.68 o 
   3   1   3     1372.84     1016.38     60.00 o 
   4   1   3     8915.94     8065.14    177.68 o 
   5   1   3     3939.45     3657.16    110.43 o 
   6   1   3      243.75      328.54     50.90 o 
   7   1   3     6173.14     5748.79    154.51 o 
   8   1   3     9855.10     9987.71    227.78 o 
   9   1   3     3269.51     2697.73    114.35 o 
  10   1   3    11945.37    12107.65    299.84 o 
  11   1   3     3612.76     3162.65    146.47 o 
  12   1   3     1073.01      963.51     97.64 o 
  13   1   3     2642.97     2080.07    143.03 o 
  14   1   3     9550.47     9511.73    257.32 o 
  15   1   3     2031.28     1734.70    127.02 o 
  16   1   3     3459.50     3642.03    173.54 o 
  17   1   3     5465.13     5914.79    217.58 o 
  18   1   3     1413.51     1391.85    130.52 o 
  19   1   3     2365.47     2616.99    162.38 o 
  20   1   3     2899.47     3317.20    182.66 o 
  21   1   3     2135.86     2085.65    174.78 o 
  22   1   3     1319.51     1387.31    156.94 o 
  23   1   3      212.40        7.92    127.00 o 
  24   1   3      162.86      167.87    133.75 o 
  25   1   3      432.70      526.95    159.50 o 
  26   1   3     1666.34     2002.97    219.21 o 
  27   1   3      948.02      836.90    182.63 o 
  28   1   3      288.38      351.55    170.43 o 
 -30   2   3     1888.39     2628.99    301.82 o 
 -29   2   3     4116.13     4612.03    368.77 o 
 -28   2   3     1015.00      791.96    353.90 o 
 -27   2   3     1763.10     1931.83    283.99 o 
 -26   2   3     1127.55      855.73    203.38 o 
 -25   2   3      861.04     1048.92    195.75 o 
 -24   2   3     7101.61     6410.60    451.87 o 
 -23   2   3      356.15      241.17    127.64 o 
 -22   2   3     2245.82     2230.05    164.44 o 
 -21   2   3        2.77      -86.88     91.83 o 
 -20   2   3       10.81      -12.26     95.22 o 
 -19   2   3     4663.52     4628.89    209.12 o 
 -18   2   3     1517.44     1914.88    142.45 o 
 -17   2   3    12905.43    13763.86    358.50 o 
 -16   2   3     3589.10     3799.28    170.93 o 
 -15   2   3     3048.08     2630.93    118.47 o 
 -14   2   3     2762.97     2522.56    111.30 o 
 -13   2   3      210.46      256.78     53.77 o 
 -12   2   3    34354.21    35219.28    672.63 o 
 -11   2   3     3608.76     3778.88    138.76 o 
 -10   2   3    12527.17    13254.46    303.47 o 
  -9   2   3     1512.02     1839.41     87.47 o 
  -8   2   3    13984.89    13483.75    296.05 o 
  -7   2   3    21893.48    24298.91    487.02 o 
  -6   2   3    35940.17    35589.04    685.63 o 
  -5   2   3     9485.72     9758.09    196.07 o 
  -4   2   3      990.97      934.04     48.35 o 
  -3   2   3    11374.88    10510.94    206.74 o 
  -2   2   3    18725.04    18400.21    335.44 o 
  -1   2   3     4615.04     5090.27    131.23 o 
   0   2   3   347849.31   348951.19   6380.40 o 
   1   2   3     7580.49     7839.58    191.84 o 
   2   2   3     9310.71     8958.42    213.27 o 
   3   2   3       58.90       22.06     43.79 o 
   4   2   3    10618.88     9061.69    193.51 o 
   5   2   3    48981.65    52800.96    920.98 o 
   6   2   3    58806.47    62012.98   1179.19 o 
   7   2   3    18956.97    20937.05    404.94 o 
   8   2   3     1192.29     1475.00     85.81 o 
   9   2   3      403.71      334.76     62.44 o 
  10   2   3    11938.08    10443.07    247.28 o 
  11   2   3     8509.13     7958.60    214.03 o 
  12   2   3    17009.60    14854.31    332.94 o 
  13   2   3      463.90      481.90     84.73 o 
  14   2   3     3600.21     3818.79    167.53 o 
  15   2   3     1081.01     1213.09    115.46 o 
  16   2   3     4416.80     4631.46    196.39 o 
  17   2   3    16399.48    17706.14    413.45 o 
  18   2   3    10898.63    10754.56    302.13 o 
  19   2   3     4408.28     4551.67    225.21 o 
  20   2   3     2454.68     2716.32    237.37 o 
  21   2   3        2.82       57.06     96.06 o 
  22   2   3     3387.06     2820.03    229.79 o 
  23   2   3      679.51      745.62    173.93 o 
  24   2   3     2710.36     2458.86    224.74 o 
  25   2   3      100.64       37.36    106.02 o 
  26   2   3      160.96      147.79    141.57 o 
  27   2   3     1493.85     1449.18    318.46 o 
  28   2   3     2473.30     3027.96    501.84 o 
 -29   3   3        0.18     -102.01    179.13 o 
 -28   3   3      646.71      461.28    206.53 o 
 -27   3   3      329.53      437.70    191.56 o 
 -26   3   3     3317.67     3348.83    255.69 o 
 -25   3   3     1749.98     1958.87    205.33 o 
 -24   3   3      103.08      156.72    134.48 o 
 -23   3   3      424.44      240.71    134.13 o 
 -22   3   3     2139.85     2514.73    211.39 o 
 -21   3   3      319.90      259.57    126.89 o 
 -20   3   3     8294.72     8738.54    339.99 o 
 -19   3   3     3614.47     3542.38    192.39 o 
 -18   3   3      125.25      -13.31     87.99 o 
 -17   3   3        0.20       41.93     84.55 o 
 -16   3   3     7401.64     7710.12    247.63 o 
 -15   3   3       55.06      143.12     80.28 o 
 -14   3   3     2622.00     2281.92    129.90 o 
 -13   3   3     2911.28     3741.15    154.94 o 
 -12   3   3      138.08      192.32     68.68 o 
 -11   3   3      563.13      320.39     58.92 o 
 -10   3   3    21937.40    23924.32    565.86 o 
  -9   3   3     4326.79     4915.75    180.93 o 
  -8   3   3    11062.12    10289.73    339.55 o 
  -7   3   3     1805.25     1590.95     73.72 o 
  -6   3   3     1087.58      956.60     60.00 o 
  -5   3   3     7452.33     8434.84    198.76 o 
  -4   3   3     1058.42      922.17     58.77 o 
  -3   3   3     2323.13     1688.65     73.52 o 
  -2   3   3      863.36      954.49     59.38 o 
  -1   3   3      413.60      465.00     52.31 o 
   0   3   3       19.83       89.29     45.28 o 
   1   3   3     4297.44     4323.39    128.14 o 
   2   3   3    18183.42    19934.57    409.14 o 
   3   3   3      727.20      771.25     54.21 o 
   4   3   3    15753.93    16708.01    326.44 o 
   5   3   3      167.73      106.87     39.40 o 
   6   3   3     1612.13     1939.49     89.00 o 
   7   3   3     1402.25     1061.38     73.87 o 
   8   3   3     2661.27     2339.47    129.64 o 
   9   3   3     1355.01     1189.36     86.36 o 
  10   3   3     9014.37     9783.64    249.23 o 
  11   3   3     1567.93     1700.29    107.74 o 
  12   3   3     7878.78     7206.61    209.55 o 
  13   3   3     1075.00      988.12    101.33 o 
  14   3   3     8739.28     8011.01    238.67 o 
  15   3   3       82.14      126.31     89.68 o 
  16   3   3     8055.83     8149.47    257.06 o 
  17   3   3       95.25      -44.90     89.57 o 
  18   3   3        2.45      -14.87     92.27 o 
  19   3   3       33.81      -99.67     96.39 o 
  20   3   3      582.08      470.77    122.49 o 
  21   3   3      141.06      540.58    127.62 o 
  22   3   3     1038.84      818.11    140.71 o 
  23   3   3        7.94     -172.91    122.25 o 
  24   3   3      376.33      483.80    294.16 o 
  25   3   3      231.33      234.53    190.87 o 
  26   3   3     2174.46     2646.48    305.65 o 
  27   3   3      592.64     1216.61    354.79 o 
 -29   4   3     1073.34     1303.73    343.50 o 
 -28   4   3      132.35      -67.50    241.18 o 
 -27   4   3      213.35      409.59    142.75 o 
 -26   4   3      168.36      237.24    147.86 o 
 -25   4   3        2.88      137.22    108.90 o 
 -24   4   3        7.96      -49.92     82.24 o 
 -23   4   3     1031.10      564.64    188.25 o 
 -22   4   3        0.66       -3.12    102.26 o 
 -21   4   3      650.97      249.27    114.06 o 
 -20   4   3     2086.96     1693.38    222.69 o 
 -19   4   3     7249.00     6524.32    634.67 o 
 -18   4   3      733.19      501.95    129.34 o 
 -17   4   3     8709.00     7701.62    374.18 o 
 -16   4   3     1980.00     2272.69    145.61 o 
 -15   4   3        3.61       34.29     94.20 o 
 -14   4   3       43.95       33.23     66.96 o 
 -13   4   3     1309.45     1013.37    138.42 o 
 -12   4   3      549.78      345.27     82.97 o 
 -11   4   3       75.42      -46.75     45.79 o 
 -10   4   3      225.97      207.35     48.38 o 
  -9   4   3        8.82      -12.64     39.45 o 
  -8   4   3       38.45      -17.21     42.99 o 
  -7   4   3    17241.83    17309.39    344.12 o 
  -6   4   3     2512.03     2549.75    126.32 o 
  -5   4   3    22118.04    22819.77    475.10 o 
  -4   4   3     4566.08     4851.90    151.46 o 
  -3   4   3     1105.76     1257.89    176.49 o 
  -2   4   3      496.44      513.60     56.67 o 
  -1   4   3     3098.79     3421.47    152.26 o 
   0   4   3      227.66      269.75     49.27 o 
   1   4   3     3485.77     3989.74    201.18 o 
   2   4   3     1290.41     1271.03     71.51 o 
   3   4   3      286.25      195.27     56.04 o 
   4   4   3      155.09       79.39     44.37 o 
   5   4   3    14990.88    15237.47    314.61 o 
   6   4   3     9328.54    10414.48    304.51 o 
   7   4   3     7213.03     6615.98    190.04 o 
   8   4   3        1.14       28.89     50.75 o 
   9   4   3      435.12      340.89     85.27 o 
  10   4   3        0.58        8.22     58.95 o 
  11   4   3      364.05      237.91     75.40 o 
  12   4   3       14.60      -64.52     70.12 o 
  13   4   3        2.34       38.06     78.88 o 
  14   4   3      118.25      221.67     88.29 o 
  15   4   3      500.06      236.23     94.18 o 
  16   4   3       89.21      -13.35    125.23 o 
  17   4   3     4995.90     4782.07    224.51 o 
  18   4   3       93.94       69.81    104.12 o 
  19   4   3     2564.38     2720.30    300.86 o 
  20   4   3      622.51      296.03    144.81 o 
  21   4   3       15.31     -147.53    126.13 o 
  22   4   3      215.70       63.12    166.88 o 
  23   4   3       28.48      432.52    191.41 o 
  24   4   3       36.15       94.70    177.66 o 
  25   4   3       74.42       18.40    183.46 o 
  26   4   3      105.56     -119.49    201.00 o 
 -28   5   3       71.98      420.15    214.88 o 
 -27   5   3     3659.74     3608.08    355.38 o 
 -26   5   3      396.20      167.28    282.06 o 
 -25   5   3     2103.74     2309.25    281.46 o 
 -24   5   3      723.36      658.12    204.03 o 
 -23   5   3      301.56      192.74    138.56 o 
 -22   5   3      135.13      -43.26    122.50 o 
 -21   5   3     6033.18     5475.87    304.79 o 
 -20   5   3      272.15      486.11    140.67 o 
 -19   5   3     2550.83     2085.37    188.99 o 
 -18   5   3      375.72      128.77    124.24 o 
 -17   5   3     2231.06     2281.79    197.14 o 
 -16   5   3      465.90      568.07    138.17 o 
 -15   5   3    15293.98    14873.12    548.67 o 
 -14   5   3     2341.32     2909.53    195.00 o 
 -13   5   3     2331.43     2265.28    134.77 o 
 -12   5   3       54.92      -11.41     79.77 o 
 -11   5   3      953.00      723.15     74.35 o 
 -10   5   3     1704.68     2002.67    102.70 o 
  -9   5   3    10215.83    10730.42    282.09 o 
  -8   5   3     2730.14     2168.86    103.62 o 
  -7   5   3     5357.71     5048.17    153.39 o 
  -6   5   3     1077.12      995.42     76.75 o 
  -5   5   3      489.41      377.23     62.07 o 
  -4   5   3     4121.55     3920.95    163.56 o 
  -3   5   3    26411.85    28421.30    766.09 o 
  -2   5   3     4910.83     4942.41    165.98 o 
  -1   5   3      553.24      557.33     75.61 o 
   0   5   3     1431.81     1560.13     90.11 o 
   1   5   3     2468.90     2383.51    118.30 o 
   2   5   3     1290.74     1039.63     78.48 o 
   3   5   3    24096.94    24393.54    830.30 o 
   4   5   3      194.00      202.86     56.56 o 
   5   5   3     3039.30     3126.50    126.21 o 
   6   5   3       61.68      -39.28     50.02 o 
   7   5   3     7115.12     7182.50    210.73 o 
   8   5   3      913.62     1082.08    118.29 o 
   9   5   3    12345.28    12760.23    299.79 o 
  10   5   3      212.59      263.70     73.38 o 
  11   5   3     1299.60     1303.77    105.26 o 
  12   5   3       62.63      -14.08     73.07 o 
  13   5   3     4596.40     4523.86    218.51 o 
  14   5   3      928.98     1179.03    155.06 o 
  15   5   3     5439.75     5298.97    289.07 o 
  16   5   3      407.90      435.22    132.93 o 
  17   5   3       88.12      -10.02    114.30 o 
  18   5   3      207.21      130.86    123.92 o 
  19   5   3     6304.15     6224.57    402.49 o 
  20   5   3     1445.54     1567.53    334.10 o 
  21   5   3     2903.65     2731.41    295.97 o 
  22   5   3       98.00     -245.03    166.92 o 
  23   5   3        1.23     -221.05    169.70 o 
  24   5   3     1377.52     1757.99    263.92 o 
  25   5   3     1785.66      801.30    484.00 o 
 -27   6   3       27.58     -209.35    189.56 o 
 -26   6   3       27.56     -187.89    187.05 o 
 -25   6   3     1161.15     1026.24    246.69 o 
 -24   6   3      227.89      192.72    197.35 o 
 -23   6   3     4288.53     4234.04    357.29 o 
 -22   6   3     1773.01     2541.68    290.60 o 
 -21   6   3      333.19      -92.56    161.98 o 
 -20   6   3      821.49     1008.77    214.39 o 
 -19   6   3     2626.87     2109.34    205.81 o 
 -18   6   3       41.25      320.04    137.06 o 
 -17   6   3     2519.61     2229.07    208.08 o 
 -16   6   3      272.55      184.97    116.72 o 
 -15   6   3       15.12     -152.72    101.81 o 
 -14   6   3      462.37      507.43    131.11 o 
 -13   6   3    12453.40    12238.79    395.23 o 
 -12   6   3     2002.63     1955.87    171.95 o 
 -11   6   3     5495.96     4842.80    195.28 o 
 -10   6   3     4078.04     3733.10    146.55 o 
  -9   6   3      253.53      229.15     69.19 o 
  -8   6   3     3335.09     2940.65    130.68 o 
  -7   6   3     6878.44     7426.37    207.36 o 
  -6   6   3      260.99      208.65     71.86 o 
  -5   6   3    10597.18    11153.38    268.26 o 
  -4   6   3        1.16       87.87     70.37 o 
  -3   6   3       25.81       20.32     65.09 o 
  -2   6   3     7761.84     6997.15    444.16 o 
  -1   6   3    19150.92    18192.20    477.09 o 
   0   6   3     5317.76     4176.47    178.55 o 
   1   6   3    15486.64    15561.23    415.09 o 
   2   6   3     4070.09     3750.02    148.73 o 
   3   6   3     1401.92     1437.26    108.31 o 
   4   6   3      435.65      441.55     81.42 o 
   5   6   3    10365.41    10356.40    255.68 o 
   6   6   3        5.92        0.04     65.44 o 
   7   6   3     6404.45     7243.88    268.20 o 
   8   6   3      376.97      214.35     85.84 o 
   9   6   3     2575.37     3140.83    188.05 o 
  10   6   3      855.41     1238.85    129.21 o 
  11   6   3     9675.48    10405.54    320.81 o 
  12   6   3     3371.69     4536.92    256.56 o 
  13   6   3     5081.82     4541.65    250.55 o 
  14   6   3     1759.19     2219.37    192.39 o 
  15   6   3     1448.45     1352.57    226.63 o 
  16   6   3       85.62      -20.65    138.95 o 
  17   6   3     4802.22     3879.42    364.35 o 
  18   6   3      365.11      627.65    193.67 o 
  19   6   3     1235.68     1225.15    227.69 o 
  20   6   3     1359.58      975.52    225.82 o 
  21   6   3     1098.95     1177.22    238.68 o 
  22   6   3     1943.90     1875.81    304.25 o 
  23   6   3     2971.38     3225.06    543.94 o 
  24   6   3      490.76      732.09    238.68 o 
 -25   7   3      722.63      970.30    272.20 o 
 -24   7   3      627.94      625.93    226.56 o 
 -23   7   3      280.03      268.47    198.69 o 
 -22   7   3      255.42      432.11    204.35 o 
 -21   7   3     3192.72     3614.13    468.06 o 
 -20   7   3       41.81      356.42    192.58 o 
 -19   7   3     3448.21     2470.94    600.75 o 
 -18   7   3       46.01      -94.81    153.10 o 
 -17   7   3       91.92      102.04    167.46 o 
 -16   7   3       10.80        1.46    153.12 o 
 -15   7   3     2728.07     2414.11    260.21 o 
 -14   7   3       86.84      132.06    112.41 o 
 -13   7   3      750.07      958.81    144.37 o 
 -12   7   3      121.03      177.20    111.41 o 
 -11   7   3       48.07      -73.18    101.48 o 
 -10   7   3     1553.71     1271.72    152.99 o 
  -9   7   3     3330.94     3001.16    222.97 o 
  -8   7   3       60.43       76.59     78.03 o 
  -7   7   3     2735.58     2575.88    136.78 o 
  -6   7   3        9.31      -50.28     71.76 o 
  -5   7   3       56.28        3.13     81.03 o 
  -4   7   3       54.11      -82.72     83.43 o 
  -3   7   3     7289.89     7628.17    225.82 o 
  -2   7   3      274.42      232.64     69.44 o 
  -1   7   3        4.24     -100.39     66.93 o 
   0   7   3      390.54      124.25     70.92 o 
   1   7   3     1762.13     2356.87    198.38 o 
   2   7   3      708.59      853.60     97.72 o 
   3   7   3      501.13      641.14    182.52 o 
   4   7   3      329.56      514.17    104.86 o 
   5   7   3      557.77      617.95    106.11 o 
   6   7   3      797.50      950.90    126.48 o 
   7   7   3      307.89      223.73    101.59 o 
   8   7   3       13.52      -87.81     87.17 o 
   9   7   3     2938.87     2802.56    177.13 o 
  10   7   3        1.15      118.63     91.27 o 
  11   7   3       52.72      -29.97    145.69 o 
  12   7   3       16.31     -123.93     97.58 o 
  13   7   3     1194.10     1256.70    160.67 o 
  14   7   3       53.26      178.23    161.14 o 
  15   7   3      338.17      193.64    157.91 o 
  16   7   3       18.66       64.60    170.13 o 
  17   7   3      634.42      325.16    181.11 o 
  18   7   3       29.68     -157.60    154.67 o 
  19   7   3      912.01      485.15    203.01 o 
  20   7   3       41.43       70.88    182.11 o 
  21   7   3     1009.17      901.29    240.62 o 
  22   7   3       31.06       18.02    259.75 o 
  23   7   3       67.82     -273.67    182.45 o 
 -23   8   3        1.37      407.27    320.11 o 
 -22   8   3      828.96      745.31    228.16 o 
 -21   8   3       73.39     -115.61    175.87 o 
 -20   8   3       97.43     -238.75    159.17 o 
 -19   8   3      162.92      -17.39    169.00 o 
 -18   8   3     2415.14     2275.98    407.90 o 
 -17   8   3      235.92      197.25    175.25 o 
 -16   8   3      147.19      -83.68    158.40 o 
 -15   8   3        3.45     -202.68    140.07 o 
 -14   8   3     3587.57     3114.50    279.93 o 
 -13   8   3        1.61       52.15    221.00 o 
 -12   8   3     8913.12     8054.66    397.32 o 
 -11   8   3        0.18     -115.89    131.87 o 
 -10   8   3     2120.05     2119.14    185.56 o 
  -9   8   3        8.90      -32.45    136.83 o 
  -8   8   3      903.23      452.71    125.98 o 
  -7   8   3        0.63     -160.25    112.05 o 
  -6   8   3     3613.91     3285.93    176.59 o 
  -5   8   3      324.85      394.77     95.28 o 
  -4   8   3       11.25      -90.65     76.89 o 
  -3   8   3        0.02      -17.74     81.96 o 
  -2   8   3     5480.34     5359.20    217.71 o 
  -1   8   3        7.20       14.81     95.22 o 
   0   8   3     8291.18     9925.74    349.19 o 
   1   8   3       18.87      -17.46     62.14 o 
   2   8   3     1816.42     2081.17    155.51 o 
   3   8   3      243.12      146.11     83.25 o 
   4   8   3       46.36       72.73     87.49 o 
   5   8   3       93.13      141.22    110.27 o 
   6   8   3      309.02      343.26    110.10 o 
   7   8   3      162.04      204.40    107.53 o 
   8   8   3      127.32       88.30     89.92 o 
   9   8   3       58.78      -68.98    101.03 o 
  10   8   3     2723.61     3279.98    229.18 o 
  11   8   3       75.35      -35.97    143.24 o 
  12   8   3     5624.70     5685.48    376.95 o 
  13   8   3        4.79     -182.83    152.81 o 
  14   8   3     1227.75     1227.32    271.02 o 
  15   8   3     1237.20      777.97    211.98 o 
  16   8   3      897.51     1039.62    224.77 o 
  17   8   3      367.77      160.46    175.27 o 
  18   8   3      406.33      212.89    181.61 o 
  19   8   3      425.76      301.02    226.08 o 
  20   8   3       45.57      -44.70    184.39 o 
  21   8   3       88.88     -104.49    191.36 o 
 -21   9   3       19.69      230.80    201.20 o 
 -20   9   3     2117.80     2821.10    321.77 o 
 -19   9   3       22.32      246.42    196.58 o 
 -18   9   3       49.18      135.53    181.57 o 
 -17   9   3       53.87       37.76    159.40 o 
 -16   9   3     2194.35     2372.68    283.38 o 
 -15   9   3      223.11      379.68    175.44 o 
 -14   9   3     5429.02     5103.62    359.98 o 
 -13   9   3     1094.38      920.62    200.99 o 
 -12   9   3      211.24       89.12    146.91 o 
 -11   9   3      150.50      -67.74    144.39 o 
 -10   9   3     6746.07     5872.16    369.89 o 
  -9   9   3      220.89      278.14    162.64 o 
  -8   9   3     7271.32     8516.71    774.36 o 
  -7   9   3        4.18     -205.12    136.75 o 
  -6   9   3      310.39       94.99    118.74 o 
  -5   9   3       34.07     -110.40    110.12 o 
  -4   9   3     3912.29     4330.25    269.85 o 
  -3   9   3      589.89      553.65    120.08 o 
  -2   9   3     5543.18     5947.88    281.00 o 
  -1   9   3     1564.17     1470.57    147.50 o 
   0   9   3       16.33      -29.49     97.43 o 
   1   9   3     1100.44     1235.73    159.85 o 
   2   9   3     7804.30     8332.05    419.24 o 
   3   9   3      725.79      524.91    151.74 o 
   4   9   3     5078.22     5608.76    251.34 o 
   5   9   3        3.01     -116.00    139.23 o 
   6   9   3      523.96      579.01    113.33 o 
   7   9   3      407.94      259.75    105.48 o 
   8   9   3     5103.30     5369.35    351.75 o 
   9   9   3      398.24      288.10    207.03 o 
  10   9   3     3746.33     3402.03    294.70 o 
  11   9   3        5.46     -210.70    140.46 o 
  12   9   3        1.49        4.58    154.41 o 
  13   9   3        1.35      285.09    170.62 o 
  14   9   3     3473.42     4348.89    355.81 o 
  15   9   3        4.95      217.88    180.20 o 
  16   9   3     1783.28     2270.23    334.03 o 
  17   9   3       77.96       -3.76    188.30 o 
  18   9   3      127.95      112.19    197.88 o 
 -18  10   3     2233.35     2001.33    294.57 o 
 -17  10   3      333.11      370.52    204.33 o 
 -16  10   3      512.70      409.72    206.87 o 
 -15  10   3      490.93      501.61    198.27 o 
 -14  10   3      668.86      745.22    212.82 o 
 -13  10   3      105.67       28.66    160.95 o 
 -12  10   3     3042.27     3280.24    299.94 o 
 -11  10   3        6.85      -18.64    394.94 o 
 -10  10   3      753.26     1026.17    369.07 o 
  -9  10   3      370.58      394.93    214.71 o 
  -8  10   3     2544.84     1935.46    294.28 o 
  -7  10   3       75.94      248.39    200.12 o 
  -6  10   3     5638.23     5989.39    654.43 o 
  -5  10   3       35.71      203.55    188.52 o 
  -4  10   3     1768.04     1834.41    222.41 o 
  -3  10   3      708.69      374.93    164.80 o 
  -2  10   3      901.00      511.95    247.23 o 
  -1  10   3       79.20      234.94    150.64 o 
   0  10   3     3003.17     3289.73    212.34 o 
   1  10   3      338.89      389.33    118.41 o 
   2  10   3      393.65      280.15    217.51 o 
   3  10   3        0.21     -111.80     89.65 o 
   4  10   3     2101.00     1913.16    217.80 o 
   5  10   3        1.17      150.01    124.19 o 
   6  10   3     4142.94     3991.89    336.26 o 
   7  10   3        2.04     -122.05    137.14 o 
   8  10   3      729.53      695.21    185.96 o 
   9  10   3       18.13     -152.37    143.45 o 
  10  10   3      482.96      740.75    193.22 o 
  11  10   3       18.50       43.63    151.25 o 
  12  10   3     1885.85     1846.61    257.33 o 
  13  10   3       72.51      172.12    179.58 o 
  14  10   3       42.00     -147.94    165.91 o 
  15  10   3       57.42      112.40    188.26 o 
 -14  11   3      567.66      777.39    391.91 o 
 -13  11   3       66.40     -372.63    267.34 o 
 -12  11   3      136.06      319.45    323.02 o 
 -11  11   3      129.81       22.63    201.61 o 
 -10  11   3      269.96      327.58    212.83 o 
  -9  11   3      193.13      272.78    221.52 o 
  -8  11   3      564.68      709.98    243.01 o 
  -7  11   3       59.69       61.22    191.95 o 
  -6  11   3       13.52     -115.84    169.98 o 
  -5  11   3      375.03      610.20    234.10 o 
  -4  11   3      677.28      807.52    242.91 o 
  -3  11   3     1168.92     1586.66    445.27 o 
  -2  11   3     1027.24     1224.38    354.33 o 
  -1  11   3       13.73      -72.30    155.74 o 
   0  11   3       72.20       96.75    245.49 o 
   1  11   3      479.54      184.64    217.62 o 
   2  11   3      676.26      965.16    250.52 o 
   3  11   3     1397.25      852.15    555.05 o 
   4  11   3     1078.32     1371.32    398.33 o 
   5  11   3      281.00      181.10    335.16 o 
   6  11   3        2.56      179.81    164.08 o 
   7  11   3      633.64      749.76    204.19 o 
   8  11   3      359.39      656.85    202.29 o 
   9  11   3     1068.36     1296.63    225.34 o 
  10  11   3      497.58      481.03    201.86 o 
  11  11   3       31.00      228.84    178.81 o 
  -6  12   3        9.68       60.69    220.90 o 
  -5  12   3     1735.01     1848.87    329.36 o 
  -4  12   3      240.28      188.22    269.12 o 
  -3  12   3       70.51      293.15    222.04 o 
  -2  12   3      355.74      333.67    535.93 o 
  -1  12   3      672.37     1044.38    416.54 o 
   0  12   3      299.16      554.83    255.72 o 
   1  12   3      509.97      837.43    265.82 o 
   2  12   3       27.80       78.52    313.38 o 
   3  12   3       82.19      558.95    353.36 o 
   4  12   3        0.06      -17.85    311.60 o 
 -31   0   4      137.52     -213.09    321.59 o 
 -30   0   4     4158.79     3433.66    566.45 o 
 -29   0   4       29.69      -96.01    288.04 o 
 -28   0   4     1819.58     1410.94    389.41 o 
 -27   0   4      516.18      574.16    221.65 o 
 -26   0   4     2345.86     2592.55    308.19 o 
 -25   0   4        0.63      172.54    173.80 o 
 -24   0   4    29880.32    31232.63   1337.77 o 
 -23   0   4     1767.41     1243.22    221.84 o 
 -22   0   4    24733.96    24439.00    919.42 o 
 -21   0   4       31.87      141.83    120.51 o 
 -20   0   4     1424.64     1331.81    158.99 o 
 -19   0   4     1253.11     1263.39    152.06 o 
 -18   0   4    29733.96    32644.45    890.39 o 
 -17   0   4      485.92      881.63    125.33 o 
 -16   0   4     9690.61    10972.74    364.59 o 
 -15   0   4     6192.48     6948.42    263.78 o 
 -14   0   4    13931.48    15332.05    452.40 o 
 -13   0   4       12.88        7.54     76.29 o 
 -12   0   4    23091.33    21240.98    577.47 o 
 -11   0   4     1130.78     1270.93    100.68 o 
 -10   0   4    61780.02    60096.30   1471.16 o 
  -9   0   4     4691.98     5625.02    245.53 o 
  -8   0   4       49.33      -41.92     48.43 o 
  -7   0   4      589.88      603.22     67.93 o 
  -6   0   4    54632.39    55310.96   1337.92 o 
  -5   0   4     9198.56    11526.73    310.52 o 
  -4   0   4    28143.93    26129.89    766.05 o 
  -3   0   4      337.50      -40.99     83.53 o 
  -2   0   4   116019.23   111513.59   8978.92 o 
  -1   0   4      127.77       71.30     34.56 o 
   0   0   4    15349.53    18171.09    577.42 o 
   1   0   4     2499.11     2155.44    100.20 o 
   2   0   4    36422.55    38068.58    938.53 o 
   3   0   4     1400.54     1878.53    121.57 o 
   4   0   4     4261.31     4262.53    328.73 o 
   5   0   4    21814.22    24116.72   1507.85 o 
   6   0   4    55010.72    49482.67   2137.49 o 
   7   0   4       64.58      -87.62     58.41 o 
   8   0   4      838.47      995.53    128.65 o 
   9   0   4     5262.65     5421.45    327.08 o 
  10   0   4    56524.43    53872.62   1366.03 o 
  11   0   4     2653.66     2245.68    168.22 o 
  12   0   4    72543.80    70327.44   2684.52 o 
  13   0   4       59.67       10.12    100.96 o 
  14   0   4     9404.31     9828.11    376.38 o 
  15   0   4      599.90      375.59    129.36 o 
  16   0   4     5741.53     6153.15    424.86 o 
  17   0   4     5904.96     6071.60    315.61 o 
  18   0   4    24397.85    25746.05   1189.33 o 
  19   0   4     1486.38     1716.96    199.65 o 
  20   0   4      517.58      815.84    203.20 o 
  21   0   4      454.30      304.92    158.66 o 
  22   0   4     8991.84    10464.80    461.28 o 
  23   0   4       26.23      307.27    206.31 o 
  24   0   4    10874.80    11086.36   1072.75 o 
  25   0   4       24.32      163.99    197.86 o 
  26   0   4     1100.93      599.57    234.84 o 
  27   0   4      209.55      -57.18    202.45 o 
 -31   1   4        0.26      226.14    244.93 o 
 -30   1   4      459.16      515.85    322.66 o 
 -29   1   4       69.41     -211.95    179.77 o 
 -28   1   4     3515.25     3268.25    296.92 o 
 -27   1   4      208.27      431.18    175.07 o 
 -26   1   4     6343.55     6862.66    401.51 o 
 -25   1   4      499.33      699.50    180.32 o 
 -24   1   4      214.85      172.05    124.06 o 
 -23   1   4     2901.28     2904.73    208.28 o 
 -22   1   4    14680.55    14758.14    396.47 o 
 -21   1   4      128.86      155.61    100.52 o 
 -20   1   4    14015.67    14696.35    392.49 o 
 -19   1   4       80.80      -32.70     81.07 o 
 -18   1   4       62.58      -84.84     67.86 o 
 -17   1   4     1940.10     1944.31    111.38 o 
 -16   1   4    24353.79    25744.61    505.32 o 
 -15   1   4       15.13       54.08     55.24 o 
 -14   1   4    16312.90    17146.95    349.48 o 
 -13   1   4     1699.83     1626.25     87.52 o 
 -12   1   4    12750.02    15406.24    312.44 o 
 -11   1   4     6748.93     8117.87    187.34 o 
 -10   1   4    31599.99    34935.20    624.72 o 
  -9   1   4     1489.09     1269.59     60.14 o 
  -8   1   4    46900.34    46306.62    905.31 o 
  -7   1   4     2106.50     2606.40     84.95 o 
  -6   1   4     8809.96     8438.20    168.80 o 
  -5   1   4    33359.98    34118.05    614.63 o 
  -4   1   4    35543.59    36712.47    693.17 o 
  -3   1   4     1046.87      722.04     55.66 o 
  -2   1   4    26758.54    29184.94    555.65 o 
  -1   1   4    14362.88    14878.48    272.90 o 
   0   1   4      803.17      723.48     41.23 o 
   1   1   4     3194.42     3510.64     94.66 o 
   2   1   4   116506.68   115896.38   1955.62 o 
   3   1   4     4661.47     5763.61    141.55 o 
   4   1   4    18881.50    16853.76    323.97 o 
   5   1   4     1235.50     1465.14     76.50 o 
   6   1   4     1212.57      850.10     67.08 o 
   7   1   4     4127.82     4983.72    144.91 o 
   8   1   4    29232.90    29236.88    550.03 o 
   9   1   4     5596.12     5218.95    296.39 o 
  10   1   4     8012.84     8227.53    262.39 o 
  11   1   4        7.35      -10.58     60.55 o 
  12   1   4     3395.61     3363.20    207.67 o 
  13   1   4      257.51      339.72     70.81 o 
  14   1   4    19632.25    18335.47    465.01 o 
  15   1   4      738.52      734.97    103.85 o 
  16   1   4    11165.66    10044.21    301.29 o 
  17   1   4       26.01      -68.49     87.89 o 
  18   1   4     3844.50     4686.62    209.13 o 
  19   1   4     1729.23     1574.97    137.67 o 
  20   1   4     9904.29    11625.43    544.96 o 
  21   1   4      675.53      592.33    129.73 o 
  22   1   4     3830.40     3708.90    224.87 o 
  23   1   4       97.12     -187.01    124.67 o 
  24   1   4     1407.44     2068.52    189.60 o 
  25   1   4      235.78      245.23    146.80 o 
  26   1   4     3585.16     3872.05    282.94 o 
  27   1   4       68.29       39.01    153.71 o 
 -30   2   4     1277.33     1173.33    240.16 o 
 -29   2   4     1026.07     1205.17    229.93 o 
 -28   2   4      488.60      559.46    254.11 o 
 -27   2   4      487.00      424.47    226.62 o 
 -26   2   4        9.88        3.65    152.64 o 
 -25   2   4     4481.18     4479.87    323.48 o 
 -24   2   4      829.64      880.62    184.73 o 
 -23   2   4     2151.18     2719.06    209.84 o 
 -22   2   4      185.91       -0.34     93.64 o 
 -21   2   4        1.04       38.33     93.99 o 
 -20   2   4     5339.89     5811.56    236.77 o 
 -19   2   4     3912.23     4275.80    198.92 o 
 -18   2   4    10479.58    11513.82    323.27 o 
 -17   2   4     7605.38     7802.24    248.75 o 
 -16   2   4     5490.74     6624.81    190.30 o 
 -15   2   4      397.99      326.48     82.29 o 
 -14   2   4       69.97       19.95     44.67 o 
 -13   2   4    26691.49    27597.41    577.55 o 
 -12   2   4       24.51       28.66     66.52 o 
 -11   2   4    19854.98    20962.13    553.06 o 
 -10   2   4       28.11      -36.57     41.06 o 
  -9   2   4     4882.73     5180.96    219.86 o 
  -8   2   4    15885.51    17061.21    359.20 o 
  -7   2   4    30495.68    30663.11    689.32 o 
  -6   2   4    16592.33    15457.01    325.24 o 
  -5   2   4     1954.61     1338.25     69.28 o 
  -4   2   4       22.92       23.38     36.53 o 
  -3   2   4      771.27      737.60     52.46 o 
  -2   2   4    10295.24    10279.67    206.33 o 
  -1   2   4   235686.67   230966.86   3859.82 o 
   0   2   4    23094.90    25367.48    569.85 o 
   1   2   4       81.81       21.10     44.17 o 
   2   2   4     8624.54     6950.62    180.13 o 
   3   2   4    17042.60    18281.76    345.12 o 
   4   2   4    28584.10    27836.95    506.43 o 
   5   2   4     4914.42     4638.24    171.89 o 
   6   2   4    28277.12    30361.31    558.29 o 
   7   2   4    13975.35    15189.47    313.08 o 
   8   2   4      624.58      733.25     72.14 o 
   9   2   4     1293.08      889.56     81.39 o 
  10   2   4        6.28      -42.97     57.53 o 
  11   2   4    33383.98    34045.25    649.03 o 
  12   2   4     2932.85     2726.90    137.58 o 
  13   2   4    10206.27    10420.55    269.52 o 
  14   2   4        2.57      -21.04     77.18 o 
  15   2   4     4117.22     4170.29    214.04 o 
  16   2   4     2886.98     3088.14    167.39 o 
  17   2   4      372.32      336.04    102.23 o 
  18   2   4     6054.50     6413.51    266.79 o 
  19   2   4     1560.42     1348.35    132.83 o 
  20   2   4      319.59      201.74    112.18 o 
  21   2   4      573.49      742.73    136.77 o 
  22   2   4      728.91      780.14    142.51 o 
  23   2   4     4184.30     4262.01    365.24 o 
  24   2   4      110.98       40.56    120.96 o 
  25   2   4     1090.21      891.01    179.84 o 
  26   2   4       12.94      -69.34    163.02 o 
  27   2   4      930.64      834.11    295.06 o 
 -30   3   4      338.76      492.30    212.38 o 
 -29   3   4     1683.31     1260.58    243.36 o 
 -28   3   4       31.64     -183.17    170.26 o 
 -27   3   4     8323.08     8589.23    539.71 o 
 -26   3   4        0.25       48.65    141.98 o 
 -25   3   4     2245.72     2708.69    388.91 o 
 -24   3   4       55.72        7.01    125.84 o 
 -23   3   4      565.09      450.04    141.95 o 
 -22   3   4      733.32      821.63    154.15 o 
 -21   3   4     8087.90     7737.90    325.75 o 
 -20   3   4      988.55      686.50    140.79 o 
 -19   3   4     1741.53     2020.47    151.43 o 
 -18   3   4        4.48     -119.65     79.77 o 
 -17   3   4    11475.89    11139.13    345.68 o 
 -16   3   4     1207.70     1598.22    121.65 o 
 -15   3   4    33901.30    34608.70    724.29 o 
 -14   3   4     1290.97     1323.50    102.12 o 
 -13   3   4    20656.13    21610.83    474.93 o 
 -12   3   4       14.88      -44.89     47.01 o 
 -11   3   4    36244.96    39180.23    782.49 o 
 -10   3   4     1630.20     1799.20     92.70 o 
  -9   3   4    82425.99    83566.34   1573.87 o 
  -8   3   4     1328.74     1408.02     73.30 o 
  -7   3   4     3793.12     3605.98    145.14 o 
  -6   3   4     8244.82     9304.27    196.57 o 
  -5   3   4    66444.26    67888.70   1167.75 o 
  -4   3   4     3511.35     3459.54    112.80 o 
  -3   3   4    90698.85    90413.02   1540.22 o 
  -2   3   4     4674.92     4367.09    126.03 o 
  -1   3   4    16080.59    16186.08    346.52 o 
   0   3   4     9436.61    11011.59    226.44 o 
   1   3   4     5179.72     4124.04    134.95 o 
   2   3   4     2546.46     3033.89    119.97 o 
   3   3   4    74100.20    76118.73   1446.41 o 
   4   3   4     8055.18     8524.74    194.13 o 
   5   3   4     1110.94     1317.35     71.38 o 
   6   3   4     2279.99     2831.36    107.90 o 
   7   3   4    23857.91    24373.95    511.72 o 
   8   3   4     1163.54     1075.69     84.53 o 
   9   3   4    48548.68    48849.68    888.22 o 
  10   3   4     2218.13     2619.04    126.46 o 
  11   3   4     1282.16     1076.58     96.46 o 
  12   3   4      500.13      270.79     80.40 o 
  13   3   4    10429.36    10567.90    279.23 o 
  14   3   4      318.38      272.29     93.08 o 
  15   3   4    20705.44    22245.63    482.94 o 
  16   3   4     2073.90     2279.21    163.08 o 
  17   3   4      270.43      115.25     91.67 o 
  18   3   4      229.81      245.05    107.09 o 
  19   3   4     9432.11     9766.45    324.40 o 
  20   3   4      639.61      689.39    132.34 o 
  21   3   4    11136.66    11835.37    427.63 o 
  22   3   4        5.53      -66.69    126.82 o 
  23   3   4      122.42      -22.18    155.89 o 
  24   3   4      390.29      418.85    159.44 o 
  25   3   4     4119.92     4365.26    733.01 o 
  26   3   4      496.05      557.97    225.32 o 
  27   3   4     2026.14     2021.74    374.92 o 
 -29   4   4     5890.07     6761.92    590.46 o 
 -28   4   4      324.69      130.52    187.96 o 
 -27   4   4      426.51      361.10    161.32 o 
 -26   4   4      407.07      583.60    164.06 o 
 -25   4   4     3736.08     3763.81    266.55 o 
 -24   4   4      206.58      262.62    141.75 o 
 -23   4   4     4275.72     4353.44    272.44 o 
 -22   4   4      654.57      757.61    148.85 o 
 -21   4   4        2.14       50.32    111.90 o 
 -20   4   4     1633.48     1928.75    206.87 o 
 -19   4   4    19262.79    20144.46    573.22 o 
 -18   4   4      570.11      501.33    137.19 o 
 -17   4   4    26974.23    28796.29    865.44 o 
 -16   4   4      945.79      560.31    108.42 o 
 -15   4   4     4991.11     4544.83    205.06 o 
 -14   4   4      336.05      207.37    102.23 o 
 -13   4   4     9077.43     8932.21    365.46 o 
 -12   4   4       42.23       39.87     42.04 o 
 -10   4   4      181.39      109.69     74.09 o 
  -9   4   4     1218.17     1451.62    112.82 o 
  -8   4   4     1019.63      949.13     79.35 o 
  -7   4   4    65102.48    62525.07   1198.10 o 
  -6   4   4     1478.02     1374.78     75.51 o 
  -5   4   4    54442.60    51051.76    901.35 o 
  -4   4   4      784.64      657.46     76.20 o 
  -3   4   4       91.28       31.50     41.20 o 
  -2   4   4     2186.38     2069.62     93.45 o 
  -1   4   4    39738.13    36515.56    660.26 o 
   0   4   4      173.68      110.54     48.15 o 
   1   4   4    16062.07    15525.96    397.68 o 
   2   4   4     1386.85     1246.96    100.39 o 
   3   4   4     2486.63     2187.74    124.59 o 
   4   4   4      409.65      781.09     59.28 o 
   5   4   4    66497.66    68348.70   1197.65 o 
   6   4   4      128.79      286.80     53.14 o 
   7   4   4    36977.81    38896.05    717.06 o 
   8   4   4      558.37      601.12     69.72 o 
   9   4   4       13.41        6.66     56.37 o 
  10   4   4     1327.76      890.84     87.17 o 
  11   4   4    26257.28    26432.46    535.26 o 
  12   4   4      236.54      218.12     81.35 o 
  13   4   4    14399.16    15341.77    364.12 o 
  14   4   4       32.77      -86.38     80.31 o 
  15   4   4     6768.44     7298.06    343.34 o 
  16   4   4     2029.93     1967.84    186.40 o 
  17   4   4    19389.30    21307.96    608.80 o 
  18   4   4       66.55       -9.81    121.37 o 
  19   4   4     5544.38     6004.39    306.77 o 
  20   4   4       40.27     -106.74    122.85 o 
  21   4   4      103.09      241.22    139.88 o 
  22   4   4      522.09      186.30    174.22 o 
  23   4   4     7329.29     7724.15    803.31 o 
  24   4   4      277.12       94.77    177.34 o 
  25   4   4      656.34      644.95    220.54 o 
  26   4   4       12.17       41.05    200.28 o 
 -28   5   4      973.29     1821.97    275.23 o 
 -27   5   4     2294.86     3195.23    333.29 o 
 -26   5   4      253.61      431.51    205.51 o 
 -25   5   4     1162.00     1370.31    213.05 o 
 -24   5   4      110.58       31.35    131.52 o 
 -23   5   4      834.17     1000.63    175.11 o 
 -22   5   4     1887.31     1912.89    201.41 o 
 -21   5   4     7136.44     7462.88    342.65 o 
 -20   5   4      542.07      362.95    134.04 o 
 -19   5   4     1625.65     1685.93    179.96 o 
 -18   5   4     1344.97     1417.65    167.49 o 
 -17   5   4      403.19      425.43    137.39 o 
 -16   5   4     7675.13     7564.27    310.14 o 
 -15   5   4    16965.71    18797.28    662.78 o 
 -14   5   4      113.04       88.90    106.67 o 
 -13   5   4     1439.19     1236.62    140.34 o 
 -12   5   4      552.63      380.99     74.66 o 
 -11   5   4     9545.55     9645.33    231.91 o 
 -10   5   4     1522.42     1814.50     94.27 o 
  -9   5   4    24377.52    23169.30    453.15 o 
  -8   5   4      584.07      563.65     93.16 o 
  -7   5   4     4031.16     3438.58    126.04 o 
  -6   5   4     3738.70     3869.96    145.58 o 
  -5   5   4     2782.99     2766.54    139.35 o 
  -4   5   4     1588.13     1404.32    124.55 o 
  -3   5   4    57067.10    59623.48   1056.09 o 
  -2   5   4      730.23      632.16     70.11 o 
  -1   5   4    13347.06    12761.26    279.57 o 
   0   5   4      697.57      836.04     79.16 o 
   1   5   4    15313.61    14571.28    454.80 o 
   2   5   4     3656.36     3439.38    166.41 o 
   3   5   4    31547.57    30093.17    568.71 o 
   4   5   4     1718.96     1757.11    106.42 o 
   5   5   4     3137.92     3733.64    133.16 o 
   6   5   4      274.42       41.29     55.89 o 
   7   5   4    10502.26    10110.71    248.40 o 
   8   5   4     2277.95     2021.27    116.51 o 
   9   5   4    12768.45    12916.17    305.48 o 
  10   5   4      372.60      670.39    107.87 o 
  11   5   4      148.13       13.97     90.48 o 
  12   5   4      275.37      146.84    101.25 o 
  13   5   4     6427.58     5987.71    252.61 o 
  14   5   4      466.43      502.75    129.67 o 
  15   5   4     7187.95     7588.52    326.88 o 
  16   5   4       27.17       27.75    110.88 o 
  17   5   4      114.33       52.59    138.33 o 
  18   5   4       11.73       18.56    120.78 o 
  19   5   4     1642.64     1772.88    198.09 o 
  20   5   4     1329.40     1664.89    249.25 o 
  21   5   4     2117.29     2272.28    274.70 o 
  22   5   4        6.31      216.70    230.10 o 
  23   5   4       72.00      -78.91    192.44 o 
  24   5   4       84.22      -56.51    194.03 o 
  25   5   4      422.98      893.80    237.53 o 
 -27   6   4       31.87      112.46    205.14 o 
 -26   6   4     1070.54     1145.29    250.74 o 
 -25   6   4      681.50      633.32    231.64 o 
 -24   6   4     3770.30     4561.18    374.06 o 
 -23   6   4      819.32     1168.19    232.23 o 
 -22   6   4      930.71     1116.84    225.78 o 
 -21   6   4      473.63      669.62    159.92 o 
 -20   6   4     2423.12     2266.36    209.87 o 
 -19   6   4      159.64      232.90    136.47 o 
 -18   6   4    12749.33    13506.74    449.25 o 
 -17   6   4      648.59      537.54    136.47 o 
 -16   6   4       93.86      -41.63    108.47 o 
 -15   6   4      635.68      891.29    149.71 o 
 -14   6   4     6904.55     7211.87    314.25 o 
 -13   6   4     1908.54     2088.88    180.13 o 
 -12   6   4     7969.15     7685.77    299.85 o 
 -11   6   4     1370.81     1171.87    141.89 o 
 -10   6   4     1095.03     1025.54    140.75 o 
  -9   6   4      282.93      294.17     84.79 o 
  -8   6   4      449.80      402.05     71.59 o 
  -7   6   4     1457.26     1582.71    101.84 o 
  -6   6   4    17767.02    18999.13    398.70 o 
  -5   6   4       12.67      -63.96     67.99 o 
  -4   6   4        1.73      -72.37     49.14 o 
  -3   6   4      164.77       -5.75     67.01 o 
  -2   6   4     7916.66     8851.78    249.91 o 
  -1   6   4     2680.79     1980.10    113.36 o 
   0   6   4    20465.54    21402.26    438.89 o 
   1   6   4      877.52      432.15    154.35 o 
   2   6   4     5294.21     5479.65    215.15 o 
   3   6   4      278.42      176.31     70.62 o 
   4   6   4     2174.26     1897.43    106.51 o 
   5   6   4     2483.66     2456.57    151.22 o 
   6   6   4     6526.52     6537.33    236.05 o 
   7   6   4       73.45       17.35     97.25 o 
   8   6   4      203.03      449.88    105.40 o 
   9   6   4     2376.13     2036.15    150.54 o 
  10   6   4    11725.25    12489.66    391.73 o 
  11   6   4     2952.27     2363.88    165.56 o 
  12   6   4     6540.64     6323.87    257.07 o 
  13   6   4      632.20      367.88    124.70 o 
  14   6   4      307.71      249.65    125.04 o 
  15   6   4      480.48      631.55    165.12 o 
  16   6   4      560.71       84.06    124.07 o 
  17   6   4      546.59      442.66    185.22 o 
  18   6   4     1289.61     1690.50    252.07 o 
  19   6   4       13.82      -63.59    168.76 o 
  20   6   4      232.13     -114.47    324.97 o 
  21   6   4       45.85      205.60    180.24 o 
  22   6   4     1541.82     2372.23    300.90 o 
  23   6   4      571.05      326.61    215.12 o 
  24   6   4     2309.97     3066.44    614.41 o 
 -25   7   4       49.85      110.68    201.06 o 
 -24   7   4       10.70     -180.22    181.97 o 
 -23   7   4        0.13     -168.89    279.04 o 
 -22   7   4     4429.15     4914.52    385.86 o 
 -21   7   4       78.46      245.06    190.21 o 
 -20   7   4     4620.33     4715.96    363.05 o 
 -19   7   4       50.22     -102.34    252.92 o 
 -18   7   4        9.06      113.37    199.50 o 
 -17   7   4      369.01      153.02    157.52 o 
 -16   7   4     6802.50     7190.97    327.94 o 
 -15   7   4      428.68      596.33    133.25 o 
 -14   7   4     7529.01     8240.15    329.35 o 
 -13   7   4      967.90      887.37    142.29 o 
 -12   7   4        1.47     -150.38    100.25 o 
 -11   7   4        1.88     -120.12     97.74 o 
 -10   7   4     9620.78    10547.52    363.47 o 
  -9   7   4       37.52      -45.42     93.24 o 
  -8   7   4    13659.39    13669.90    415.49 o 
  -7   7   4       76.88      -11.59     71.40 o 
  -6   7   4      574.71      369.49     92.46 o 
  -5   7   4      433.85      546.08     88.77 o 
  -4   7   4    10659.43    10846.62    279.36 o 
  -3   7   4      269.93      255.17     81.32 o 
  -2   7   4     9508.77    10272.72    326.37 o 
  -1   7   4     2078.83     1966.53    125.74 o 
   0   7   4      347.91      156.45     77.82 o 
   1   7   4       40.24      -30.44     84.03 o 
   2   7   4    22208.83    23598.91    549.57 o 
   3   7   4     1982.74     1878.32    166.18 o 
   4   7   4    10054.54    10538.36    315.51 o 
   5   7   4      306.56      302.24     98.21 o 
   6   7   4      560.21      448.85    105.66 o 
   7   7   4        6.01       -8.47     91.91 o 
   8   7   4    11324.28    10697.59    367.21 o 
   9   7   4     2652.74     2847.55    178.76 o 
  10   7   4     4156.39     4312.02    233.28 o 
  11   7   4     1710.94     1500.38    169.43 o 
  12   7   4      827.67      739.70    143.51 o 
  13   7   4        3.45      177.59    147.24 o 
  14   7   4     3668.55     3538.95    337.44 o 
  15   7   4       86.44      264.13    172.35 o 
  16   7   4     2071.47     1823.27    245.32 o 
  17   7   4       18.57      119.19    167.35 o 
  18   7   4      449.19      153.71    181.54 o 
  19   7   4      546.50      386.29    185.93 o 
  20   7   4     5695.86     5550.76    413.19 o 
  21   7   4     1184.67      952.27    242.68 o 
  22   7   4      500.11      361.25    217.75 o 
 -23   8   4        4.59       59.29    195.27 o 
 -22   8   4     1161.82     1084.43    246.85 o 
 -21   8   4        1.11     -235.44    156.96 o 
 -20   8   4      591.44      475.95    199.64 o 
 -19   8   4       24.73      146.13    185.55 o 
 -18   8   4     3424.57     3117.06    323.98 o 
 -17   8   4      190.57      -71.45    158.56 o 
 -16   8   4      715.65      486.13    177.43 o 
 -15   8   4      266.29       70.22    148.89 o 
 -14   8   4     1421.73      973.80    284.67 o 
 -13   8   4      104.86      275.02    167.37 o 
 -12   8   4     8230.88     7683.42    390.74 o 
 -11   8   4      340.97      231.10    125.86 o 
 -10   8   4     1937.52     1818.79    179.28 o 
  -9   8   4      123.31      108.30    109.81 o 
  -8   8   4     1945.65     2055.13    201.36 o 
  -7   8   4      589.03      612.78    109.90 o 
  -6   8   4     6482.46     7018.29    255.96 o 
  -5   8   4      120.75       47.47     79.36 o 
  -4   8   4      444.96      375.65     92.69 o 
  -3   8   4        1.30     -131.69     87.79 o 
  -2   8   4     1813.40     1842.50    164.18 o 
  -1   8   4      487.71      178.70    161.34 o 
   0   8   4     5349.15     4906.61    229.28 o 
   1   8   4     1093.01     1061.01    153.86 o 
   2   8   4      804.51      741.17    119.23 o 
   3   8   4      253.93      261.68     98.62 o 
   4   8   4     1718.74     1737.42    168.63 o 
   5   8   4     1109.57     1334.50    137.00 o 
   6   8   4     6753.47     6798.49    288.90 o 
   7   8   4      217.32      330.02    109.61 o 
   8   8   4      374.83      160.97     98.00 o 
   9   8   4      117.02      112.81    122.72 o 
  10   8   4     3169.42     3084.81    222.21 o 
  11   8   4      199.26       37.03    119.26 o 
  12   8   4     4290.42     4146.97    331.25 o 
  13   8   4       30.06      -97.51    136.28 o 
  14   8   4       10.12     -136.71    153.34 o 
  15   8   4      257.78      352.71    188.80 o 
  16   8   4     3377.89     3457.64    383.98 o 
  17   8   4        6.92      -39.80    203.97 o 
  18   8   4     2430.54     2781.07    312.46 o 
  19   8   4       54.20       49.53    199.81 o 
  20   8   4       30.31      213.88    195.62 o 
 -21   9   4       19.52       68.51    190.14 o 
 -20   9   4      319.62      745.31    221.17 o 
 -19   9   4        1.50      152.91    188.42 o 
 -18   9   4       46.35     -167.87    164.70 o 
 -17   9   4       13.21        8.37    167.14 o 
 -16   9   4      228.66      333.88    184.28 o 
 -15   9   4      254.98      233.04    173.96 o 
 -14   9   4     1206.30     1532.48    234.92 o 
 -13   9   4       33.13     -217.60    145.07 o 
 -12   9   4       58.75      123.25    156.83 o 
 -11   9   4      539.81      250.95    154.71 o 
 -10   9   4     1518.80     2169.29    512.91 o 
  -9   9   4      244.94     1209.64    247.64 o 
  -8   9   4     1500.04     1071.51    185.84 o 
  -7   9   4      123.83      -72.41    128.07 o 
  -6   9   4      605.82      461.02    185.93 o 
  -5   9   4      252.39      221.75    123.49 o 
  -4   9   4     1225.08     1523.40    168.55 o 
  -3   9   4      908.88      739.99    126.04 o 
  -2   9   4      652.73      643.81    187.88 o 
  -1   9   4      556.62      295.46    111.29 o 
   0   9   4        1.56      -45.32     82.00 o 
   1   9   4     2087.05     1926.75    165.56 o 
   2   9   4     3239.47     3378.61    251.20 o 
   3   9   4       16.61       56.05     99.67 o 
   4   9   4      571.64      377.41    125.34 o 
   5   9   4      442.65      464.19    122.47 o 
   6   9   4       77.90      120.75    108.26 o 
   7   9   4      938.03      953.48    132.61 o 
   8   9   4      704.67      720.37    149.82 o 
   9   9   4      415.58      298.10    159.74 o 
  10   9   4      324.38      337.95    167.37 o 
  11   9   4       57.43      -38.78    148.34 o 
  12   9   4      164.06      196.92    170.44 o 
  13   9   4      553.26      320.56    183.40 o 
  14   9   4      402.92      304.39    184.62 o 
  15   9   4       49.38       41.65    170.32 o 
  16   9   4      333.13      272.07    279.12 o 
  17   9   4       43.31      -50.16    184.82 o 
  18   9   4       22.25     -184.09    195.20 o 
 -18  10   4       29.87     -140.99    183.19 o 
 -17  10   4     1966.77     1715.14    269.96 o 
 -16  10   4      120.62      167.14    187.10 o 
 -15  10   4       18.64      -51.85    168.58 o 
 -14  10   4       62.53      -11.78    173.61 o 
 -13  10   4      453.73      261.41    239.85 o 
 -12  10   4       93.45      511.48    316.60 o 
 -11  10   4      575.34      575.73    329.80 o 
 -10  10   4        6.99      -93.14    178.31 o 
  -9  10   4      482.66      800.66    233.41 o 
  -8  10   4        1.33       98.92    189.44 o 
  -7  10   4     2373.95     1919.69    293.51 o 
  -6  10   4        0.02      129.30    323.91 o 
  -5  10   4     3462.25     3293.30    359.14 o 
  -4  10   4       88.92       35.52    139.02 o 
  -3  10   4       43.29      -70.31    140.22 o 
  -2  10   4       58.24       49.47    109.88 o 
  -1  10   4     1138.68     1151.06    168.42 o 
   0  10   4      821.43      882.83    151.61 o 
   1  10   4       67.10       87.97    119.76 o 
   2  10   4        5.16      -57.95    104.82 o 
   3  10   4     1866.92     1847.12    191.07 o 
   4  10   4        9.12      134.02    132.66 o 
   5  10   4     3659.74     3848.52    252.58 o 
   6  10   4        5.01       97.39    149.64 o 
   7  10   4     1165.93     1238.56    205.29 o 
   8  10   4       93.52       88.40    151.75 o 
   9  10   4       94.61     -121.51    141.85 o 
  10  10   4       21.48       84.34    155.24 o 
  11  10   4      510.84      690.16    412.35 o 
  12  10   4       64.37      203.31    205.81 o 
  13  10   4        7.09     -209.63    167.30 o 
  14  10   4        2.02      -82.09    170.47 o 
  15  10   4     1305.60     1082.82    247.00 o 
 -14  11   4      431.67     1210.35    405.83 o 
 -13  11   4      625.18      597.66    322.84 o 
 -12  11   4      386.64       81.70    201.32 o 
 -11  11   4      191.74       52.33    201.59 o 
 -10  11   4       70.02      160.59    201.68 o 
  -9  11   4     1754.51     1849.36    318.41 o 
  -8  11   4      272.27      533.61    328.55 o 
  -7  11   4      905.33     1484.85    353.90 o 
  -6  11   4      209.86        5.43    194.53 o 
  -5  11   4      718.20      497.76    218.76 o 
  -4  11   4      587.68      742.77    746.88 o 
  -3  11   4     2062.48     2592.31    341.05 o 
  -2  11   4      468.40      319.96    208.94 o 
  -1  11   4      673.27      521.82    184.00 o 
   0  11   4       26.79     -154.15    145.28 o 
   1  11   4      953.35      833.85    195.58 o 
   2  11   4      152.73      325.93    323.02 o 
   3  11   4     2569.34     2493.15    466.86 o 
   4  11   4      334.65      248.62    199.89 o 
   5  11   4      318.36      259.86    174.74 o 
   6  11   4       35.99     -168.55    144.43 o 
   7  11   4     1467.86     1177.28    232.48 o 
   8  11   4      195.91      334.14    179.22 o 
   9  11   4     1154.89     1380.67    235.40 o 
  10  11   4      107.11       24.10    176.32 o 
  11  11   4       79.66       75.62    176.92 o 
  -6  12   4       15.59     -104.71    199.27 o 
  -5  12   4     1018.87      929.67    281.71 o 
  -4  12   4      124.42      138.40    229.80 o 
  -3  12   4        0.03      -81.58    301.25 o 
  -2  12   4        0.02     -103.85    212.40 o 
  -1  12   4     2458.54     1892.08    467.22 o 
   0  12   4      204.23      183.88    230.00 o 
   1  12   4      613.79      545.08    328.02 o 
   2  12   4       13.60      472.22    338.73 o 
   3  12   4        0.22     -362.64    295.54 o 
 -31   1   5     1021.64     1203.27    311.44 o 
 -30   1   5      287.45      363.73    229.79 o 
 -29   1   5       89.18     -148.70    200.21 o 
 -28   1   5      454.25      384.90    174.51 o 
 -27   1   5     1367.82     1403.78    220.42 o 
 -26   1   5      657.42      741.69    184.65 o 
 -25   1   5     1030.42      897.36    188.09 o 
 -24   1   5      196.58       78.59    114.84 o 
 -23   1   5       11.82     -118.59    107.32 o 
 -22   1   5     2897.22     3083.15    189.03 o 
 -21   1   5     1605.08     1520.85    139.04 o 
 -20   1   5     6872.14     7370.49    329.31 o 
 -19   1   5     1066.63     1400.31    124.42 o 
 -18   1   5      280.84      191.28     70.72 o 
 -17   1   5      577.44      629.97     78.71 o 
 -16   1   5     1239.99     1028.77     85.92 o 
 -15   1   5     5718.69     5861.15    166.00 o 
 -14   1   5     4314.47     4097.14    133.46 o 
 -13   1   5      131.47       76.95     46.32 o 
 -12   1   5      570.23      584.75     55.95 o 
 -11   1   5       36.89       -5.40     37.37 o 
 -10   1   5    18988.83    20163.17    378.38 o 
  -9   1   5     2729.23     2463.56     98.58 o 
  -8   1   5    10500.96    11126.09    222.81 o 
  -7   1   5     1340.77     1399.12     71.21 o 
  -6   1   5        4.33       40.47     32.01 o 
  -5   1   5     2562.02     2490.16     78.08 o 
  -4   1   5     8788.67     8886.81    181.40 o 
  -3   1   5    62964.77    63376.04   1144.91 o 
  -2   1   5       28.36       57.96     44.51 o 
  -1   1   5    16375.25    19102.18    384.98 o 
   0   1   5     5929.08     5806.98    136.59 o 
   1   1   5    21448.10    22411.20    409.31 o 
   2   1   5     8705.46     8509.02    184.98 o 
   3   1   5     2087.79     1850.39     92.44 o 
   4   1   5     1788.82     1695.29     80.78 o 
   5   1   5      156.66      131.22     46.93 o 
   6   1   5       30.99      -14.61     48.84 o 
   7   1   5    29633.59    28171.14    531.55 o 
   8   1   5     3313.35     1990.75    102.33 o 
   9   1   5    15106.33    13960.56    308.62 o 
  10   1   5     1976.29     1782.30    128.04 o 
  11   1   5       74.19        8.34     64.65 o 
  12   1   5     1762.23     1206.05    105.32 o 
  13   1   5     4249.58     4354.64    177.01 o 
  14   1   5     9159.10     9644.13    299.27 o 
  15   1   5       12.18       16.32     73.70 o 
  16   1   5     1152.85     1258.14    142.33 o 
  17   1   5       17.18      -24.47     74.82 o 
  18   1   5      833.44      624.15    106.58 o 
  19   1   5     4740.45     4588.54    212.03 o 
  20   1   5     3617.52     3999.52    202.06 o 
  21   1   5     3454.96     2862.53    201.69 o 
  22   1   5     1206.67     1328.89    167.04 o 
  23   1   5      101.33      -48.40    109.53 o 
  24   1   5      876.21      991.50    158.12 o 
  25   1   5      513.96      352.38    154.12 o 
  26   1   5     1491.08     1437.95    203.95 o 
  27   1   5      189.97      -63.18    176.05 o 
 -31   2   5      771.66     1040.90    284.36 o 
 -30   2   5     1876.38     1699.24    262.04 o 
 -29   2   5     2531.42     2869.18    301.75 o 
 -28   2   5     1144.77     1244.61    218.15 o 
 -27   2   5     1818.45     2122.67    253.02 o 
 -26   2   5     1320.57      897.36    202.73 o 
 -25   2   5      991.20      799.03    189.43 o 
 -24   2   5     7165.45     6853.13    322.45 o 
 -23   2   5     1404.67     1704.52    177.28 o 
 -22   2   5     2430.25     2475.36    195.08 o 
 -21   2   5       63.41       41.37     98.52 o 
 -20   2   5      709.95      613.88    111.77 o 
 -19   2   5     8001.41     8779.84    275.26 o 
 -18   2   5     8166.34     8285.02    276.90 o 
 -17   2   5    10185.02    10209.11    288.42 o 
 -16   2   5     7774.95     8223.05    243.31 o 
 -15   2   5     2947.04     2803.22    135.96 o 
 -14   2   5     2184.13     2187.23    119.00 o 
 -13   2   5      591.27      715.72     77.55 o 
 -12   2   5    32020.16    32376.05    655.86 o 
 -11   2   5       11.12       50.68     52.22 o 
 -10   2   5    15799.45    17886.66    383.09 o 
  -9   2   5     5548.82     6013.90    159.74 o 
  -8   2   5     9374.88    10163.57    406.63 o 
  -7   2   5    25762.52    25077.46    502.07 o 
  -6   2   5    31277.76    31981.52    626.77 o 
  -5   2   5    15855.57    15091.88    356.39 o 
  -4   2   5      500.57      441.21     41.12 o 
  -3   2   5    16670.11    16752.42    313.82 o 
  -2   2   5      104.62      334.67     54.12 o 
  -1   2   5    41878.14    43730.28    761.35 o 
   1   2   5    22674.50    21863.35    449.82 o 
   2   2   5     7760.69     8291.57    226.28 o 
   3   2   5     4734.83     5236.01    132.57 o 
   4   2   5    15830.22    14746.23    380.56 o 
   5   2   5    22357.88    20903.61    400.66 o 
   6   2   5    21547.94    20462.88    397.85 o 
   7   2   5    34205.78    34603.96    699.71 o 
   8   2   5      127.72       63.77     55.82 o 
   9   2   5      156.83      186.30     64.03 o 
  10   2   5     9575.57     8799.17    231.05 o 
  11   2   5     1668.30     1667.17    113.57 o 
  12   2   5    16055.27    14814.53    343.39 o 
  13   2   5      495.00      542.84     95.83 o 
  14   2   5      213.93      106.74     85.08 o 
  15   2   5     5574.68     5154.02    207.86 o 
  16   2   5     1560.54     1210.30    124.56 o 
  17   2   5    11245.26    11002.67    347.17 o 
  18   2   5     8155.65     8828.56    321.71 o 
  19   2   5     5517.48     5425.45    232.36 o 
  20   2   5      184.29       34.22    108.63 o 
  21   2   5      256.74      163.71    121.74 o 
  22   2   5     3478.05     3398.75    219.27 o 
  23   2   5     1268.44     1380.47    168.14 o 
  24   2   5     2894.17     2714.43    245.33 o 
  25   2   5        0.87       -7.89    201.89 o 
  26   2   5       44.97      -29.93    204.28 o 
 -30   3   5       62.55       15.47    182.11 o 
 -29   3   5      168.59       83.12    188.47 o 
 -28   3   5      824.21      270.25    279.88 o 
 -27   3   5      316.03      284.23    179.62 o 
 -26   3   5     1989.42     2009.58    262.56 o 
 -25   3   5     1007.10     1409.23    183.10 o 
 -24   3   5       19.10     -123.86    116.38 o 
 -23   3   5     1194.70      961.69    159.09 o 
 -22   3   5     1024.20     1168.60    159.77 o 
 -21   3   5      222.17      183.74    119.73 o 
 -20   3   5     3557.05     3694.46    326.21 o 
 -19   3   5     4034.24     4387.65    245.51 o 
 -18   3   5     1297.17     1083.11    115.58 o 
 -17   3   5     3064.98     2722.65    153.88 o 
 -16   3   5     3340.10     2992.89    189.24 o 
 -15   3   5        1.53        1.72     70.44 o 
 -14   3   5     7258.64     7048.66    211.55 o 
 -13   3   5     2572.92     2588.25    119.28 o 
 -12   3   5        0.24       50.80     48.50 o 
 -11   3   5      811.98      812.20     73.80 o 
 -10   3   5    10718.21    10684.78    386.90 o 
  -9   3   5     1594.57     1326.91    108.44 o 
  -8   3   5    12951.49    12604.34    285.63 o 
  -7   3   5     1550.89     1656.84     85.28 o 
  -6   3   5      513.60      487.51     58.97 o 
  -5   3   5      431.61      536.65     50.07 o 
  -4   3   5     7631.69     8304.00    183.74 o 
  -3   3   5     3246.12     4001.00    114.72 o 
  -2   3   5       23.92       61.75     40.57 o 
  -1   3   5      354.01      640.27     50.70 o 
   0   3   5     5481.29     5510.97    162.12 o 
   1   3   5     4916.50     5159.60    172.17 o 
   2   3   5    17897.32    17756.43    388.30 o 
   3   3   5      230.73      136.19     52.93 o 
   4   3   5     5058.94     5140.15    224.44 o 
   5   3   5      738.98      854.48     60.69 o 
   6   3   5      110.76      132.39     49.63 o 
   7   3   5     1212.71     1158.88    102.96 o 
   8   3   5     8773.92     8251.40    267.46 o 
   9   3   5        6.82       42.32     60.64 o 
  10   3   5     1528.94     1256.64    151.17 o 
  11   3   5       63.38       86.71     93.30 o 
  12   3   5     6260.45     6218.61    210.25 o 
  13   3   5     3862.14     4590.05    189.99 o 
  14   3   5    16049.21    15917.27    378.33 o 
  15   3   5       12.36      137.06     93.75 o 
  16   3   5     1379.37     1365.13    129.99 o 
  17   3   5      106.54      -74.53     84.43 o 
  18   3   5      628.36      446.02    126.27 o 
  19   3   5       18.91       13.88    123.64 o 
  20   3   5     3092.26     2536.84    224.21 o 
  21   3   5      212.24      462.93    145.55 o 
  22   3   5      136.07     -149.33    133.37 o 
  23   3   5       97.18     -167.54    130.67 o 
  24   3   5      591.82      563.46    168.90 o 
  25   3   5      265.42      248.20    198.17 o 
  26   3   5     2069.92     2698.35    316.40 o 
 -29   4   5      813.52     1030.81    239.17 o 
 -28   4   5        3.06       21.57    244.28 o 
 -27   4   5      170.52      264.80    157.26 o 
 -26   4   5      274.50      151.43    145.18 o 
 -25   4   5      372.37      247.15    193.34 o 
 -24   4   5       15.30       24.64    130.90 o 
 -23   4   5      627.05      353.66    171.73 o 
 -22   4   5       44.46       12.35    140.44 o 
 -21   4   5       64.79     -101.64    114.94 o 
 -20   4   5       19.63      -56.76    107.39 o 
 -19   4   5     4933.11     4031.35    276.51 o 
 -18   4   5      936.67      961.86    150.41 o 
 -17   4   5     5518.60     4855.46    254.03 o 
 -16   4   5      116.48      198.69    113.59 o 
 -15   4   5       80.04      158.18    108.46 o 
 -14   4   5      170.22      103.31     61.85 o 
 -13   4   5      591.44      414.96     68.50 o 
 -12   4   5      100.04       72.97     50.93 o 
 -11   4   5     1279.74     1388.37     85.86 o 
 -10   4   5        1.20       26.54     32.85 o 
  -9   4   5       35.48       23.06     37.24 o 
  -8   4   5      958.07     1054.90     63.90 o 
  -7   4   5    24083.32    27070.10    505.43 o 
  -6   4   5     1169.24     1330.24     75.04 o 
  -5   4   5    21900.46    22334.48    472.99 o 
  -4   4   5       47.93       67.47     44.74 o 
  -3   4   5     1515.78     1860.14    101.47 o 
  -2   4   5      522.14      468.57     54.80 o 
  -1   4   5     9977.04    10501.98    231.30 o 
   0   4   5     1211.54     1264.45     71.27 o 
   1   4   5     7970.07     7950.68    287.58 o 
   2   4   5      165.64      130.44     59.51 o 
   3   4   5       15.69      -15.54     53.21 o 
   4   4   5     1015.04     1055.81     95.02 o 
   5   4   5    12587.23    12577.12    317.34 o 
   6   4   5        6.27       96.12     45.08 o 
   7   4   5     3839.30     4672.37    149.85 o 
   8   4   5      515.31      548.64     94.41 o 
   9   4   5       33.42       24.47     60.36 o 
  10   4   5        0.79     -101.68     67.79 o 
  11   4   5      531.29      457.12     87.04 o 
  12   4   5       78.31     -112.86     75.77 o 
  13   4   5      166.38       90.40     86.73 o 
  14   4   5      231.37      264.94    107.50 o 
  15   4   5        5.28       12.48     98.44 o 
  16   4   5       18.51      -41.79    107.82 o 
  17   4   5     3581.32     3571.55    239.98 o 
  18   4   5        1.67      -13.80    117.35 o 
  19   4   5      203.68       -0.94    119.56 o 
  20   4   5       49.87      -48.42    131.33 o 
  21   4   5      177.62      208.45    201.13 o 
  22   4   5       51.07      210.43    146.36 o 
  23   4   5        2.96      -58.90    181.72 o 
  24   4   5      204.95      129.70    197.35 o 
  25   4   5       22.09      -75.26    244.13 o 
 -28   5   5       64.84       26.39    243.89 o 
 -27   5   5     3425.79     2961.46    316.78 o 
 -26   5   5      423.49      290.45    101.77 o 
 -25   5   5     2834.39     2751.34    293.50 o 
 -24   5   5      413.41      369.17    128.15 o 
 -23   5   5     1096.88      419.39    225.75 o 
 -22   5   5      477.37      333.37    104.84 o 
 -21   5   5     4096.57     2938.26    280.97 o 
 -20   5   5      837.94      488.56    222.94 o 
 -19   5   5        6.64        7.24    114.60 o 
 -18   5   5      654.25      260.14    109.99 o 
 -17   5   5     8734.59     8021.17    384.97 o 
 -16   5   5      138.43      226.10    161.20 o 
 -15   5   5    15152.34    15509.59    553.16 o 
 -14   5   5     1450.54     1345.94    181.96 o 
 -13   5   5     2148.94     1743.47    187.74 o 
 -12   5   5        0.62      -41.64     61.86 o 
 -11   5   5      724.12      462.97     72.60 o 
 -10   5   5     8044.80     7134.95    290.70 o 
  -9   5   5    10774.56    10490.05    314.81 o 
  -8   5   5     4889.63     4815.30    145.99 o 
  -7   5   5     3969.96     4277.57    140.75 o 
  -6   5   5      944.38      952.29     82.02 o 
  -5   5   5     3549.67     4266.60    247.66 o 
  -4   5   5     6691.55     7107.19    190.38 o 
  -3   5   5    20499.85    21158.91    419.04 o 
  -2   5   5     1647.51     1982.42    109.84 o 
  -1   5   5     5229.75     4554.52    142.57 o 
   0   5   5      494.22      612.94     67.11 o 
   1   5   5     6941.12     7223.58    203.48 o 
   2   5   5     4429.21     4771.66    146.19 o 
   3   5   5    20807.01    19535.13    450.10 o 
   4   5   5     4182.34     4299.45    179.50 o 
   5   5   5     2007.47     2211.51    136.63 o 
   6   5   5      115.99      -26.39     76.06 o 
   7   5   5    13591.39    12235.13    392.79 o 
   8   5   5        3.17       81.62     93.37 o 
   9   5   5    10392.21    11855.68    335.99 o 
  10   5   5      229.88       52.65     92.39 o 
  11   5   5      725.61      755.43    118.39 o 
  12   5   5       18.98      -33.11     99.88 o 
  13   5   5     2774.03     2368.18    212.95 o 
  14   5   5     1248.16     1445.32    169.01 o 
  15   5   5     8078.61     8974.92    560.26 o 
  16   5   5     1189.13     1418.30    173.12 o 
  17   5   5       14.14     -166.44    110.96 o 
  18   5   5     1089.67      778.21    160.61 o 
  19   5   5     2821.32     2484.48    242.29 o 
  20   5   5      186.29      199.52    181.04 o 
  21   5   5     2781.48     3040.98    361.01 o 
  22   5   5        0.58     -237.89    158.59 o 
  23   5   5        0.14     -143.07    186.43 o 
  24   5   5      725.25      947.02    250.89 o 
 -27   6   5       70.53       75.56    192.89 o 
 -26   6   5        2.12      -72.20    184.68 o 
 -25   6   5     2789.51     2006.41    277.72 o 
 -24   6   5      561.31      944.51    230.44 o 
 -23   6   5     6436.57     5910.59    401.18 o 
 -22   6   5      814.19      945.81    200.51 o 
 -21   6   5      345.84      373.71    144.92 o 
 -20   6   5      106.43       16.33    124.53 o 
 -19   6   5     3603.40     3847.47    252.19 o 
 -18   6   5      405.56      784.97    169.31 o 
 -17   6   5     5005.78     5149.74    278.39 o 
 -16   6   5        1.90      -30.36    105.12 o 
 -15   6   5     2421.82     2205.28    186.69 o 
 -14   6   5      517.90      619.29    136.85 o 
 -13   6   5    11419.83    11128.55    375.08 o 
 -12   6   5     3092.30     2756.55    199.79 o 
 -11   6   5     7500.15     7441.85    291.40 o 
 -10   6   5     5463.03     4877.76    196.09 o 
  -9   6   5       76.97      139.72     63.35 o 
  -8   6   5     2263.26     1828.88    105.98 o 
  -7   6   5     3894.87     4116.76    180.28 o 
  -6   6   5     1281.61     1142.48    162.23 o 
  -5   6   5    20446.88    19194.75    402.48 o 
  -4   6   5      767.15      620.49     93.29 o 
  -3   6   5     1323.79     1465.39    101.49 o 
  -2   6   5     1674.17     1251.41    108.04 o 
  -1   6   5    30623.87    32958.48    629.93 o 
   0   6   5     3729.52     4247.87    159.66 o 
   1   6   5    16144.47    16377.35    396.56 o 
   2   6   5     2065.05     2470.63    228.18 o 
   3   6   5       75.16      -62.79     75.36 o 
   4   6   5       54.04      222.08    111.68 o 
   5   6   5    10542.96    10582.34    304.16 o 
   6   6   5        9.40       51.97     99.75 o 
   7   6   5     6542.24     6264.04    291.51 o 
   8   6   5      107.85        0.53     92.74 o 
   9   6   5       75.25       -0.70    107.11 o 
  10   6   5      935.28      792.60    151.15 o 
  11   6   5     9703.87     8975.59    298.52 o 
  12   6   5     2161.38     2163.39    168.38 o 
  13   6   5     3262.82     3803.24    247.31 o 
  14   6   5     1716.06     1833.27    187.90 o 
  15   6   5        2.17      -76.22    110.79 o 
  16   6   5      132.42      251.26    128.64 o 
  17   6   5     6156.61     5747.64    321.14 o 
  18   6   5        4.24      -87.36    158.01 o 
  19   6   5      697.48      896.42    215.05 o 
  20   6   5      944.61      922.58    225.24 o 
  21   6   5      543.70      355.29    203.96 o 
  22   6   5      645.70     1374.60    360.76 o 
  23   6   5     2404.96     2344.44    306.89 o 
 -26   7   5       54.93      110.84    201.41 o 
 -25   7   5      791.00      340.26    261.28 o 
 -24   7   5      643.07      282.49    198.56 o 
 -23   7   5      281.50      -70.51    172.43 o 
 -22   7   5      345.35      286.23    259.46 o 
 -21   7   5     1430.62     1612.71    360.94 o 
 -20   7   5       39.62       54.47    177.90 o 
 -19   7   5     1358.50     1379.47    218.49 o 
 -18   7   5     2635.21     2602.82    217.91 o 
 -17   7   5       60.15       72.37    116.43 o 
 -16   7   5       16.59      -53.84    135.34 o 
 -15   7   5     3328.17     3601.22    235.83 o 
 -14   7   5       16.01     -112.48    104.97 o 
 -13   7   5      629.65      441.37    126.20 o 
 -12   7   5     1172.93      910.87    143.36 o 
 -11   7   5      573.06      705.92    138.56 o 
 -10   7   5     1654.72     1773.40    168.18 o 
  -9   7   5     6632.73     6682.96    287.34 o 
  -8   7   5        9.99      -41.89    107.62 o 
  -7   7   5     2633.83     3200.53    176.36 o 
  -6   7   5      148.88       40.88     73.68 o 
  -5   7   5     2828.46     2976.97    175.34 o 
  -4   7   5      392.25      321.31     79.86 o 
  -3   7   5     4046.58     4441.55    197.33 o 
  -2   7   5      607.44      376.05    104.98 o 
  -1   7   5     1437.36      984.00    103.04 o 
   0   7   5     1730.36     1696.55    138.94 o 
   1   7   5     4321.69     4626.30    207.99 o 
   2   7   5     2058.27     2216.52    260.24 o 
   3   7   5     4435.52     3978.24    199.58 o 
   4   7   5      469.83      576.59    111.11 o 
   5   7   5      236.51      206.51     95.76 o 
   6   7   5       64.07       93.32     91.64 o 
   7   7   5     1675.20     1675.73    155.66 o 
   8   7   5      248.47      220.37    103.20 o 
   9   7   5     2967.52     3001.62    185.52 o 
  10   7   5       89.61       62.04     96.21 o 
  11   7   5     1258.47     1160.47    159.02 o 
  12   7   5      595.67      458.17    132.88 o 
  13   7   5      813.84      518.44    142.09 o 
  14   7   5      674.92      610.81    171.28 o 
  15   7   5     3169.21     2695.93    279.42 o 
  16   7   5       33.71     -168.27    155.06 o 
  17   7   5      449.20      174.70    172.59 o 
  18   7   5      197.96     -120.79    210.04 o 
  19   7   5      418.59      501.59    193.78 o 
  20   7   5      198.16      313.09    195.24 o 
  21   7   5      462.77      220.47    213.64 o 
 -24   8   5     2186.68     1869.65    472.20 o 
 -23   8   5        4.27      -25.48    187.51 o 
 -22   8   5     1596.58     1994.19    442.95 o 
 -21   8   5       10.27      152.12    187.75 o 
 -20   8   5       27.42       -7.57    169.15 o 
 -19   8   5        3.51     -115.22    152.97 o 
 -18   8   5      389.69      583.46    193.87 o 
 -17   8   5      102.36       18.43    162.82 o 
 -16   8   5       95.34      257.07    183.84 o 
 -15   8   5      233.44      176.51    155.64 o 
 -14   8   5     3266.20     2987.93    280.17 o 
 -13   8   5        0.88     -173.45    115.63 o 
 -12   8   5     9523.99     9736.84    582.57 o 
 -11   8   5      251.39      297.44    135.62 o 
 -10   8   5     2241.58     2155.23    213.29 o 
  -9   8   5       14.45     -145.77    117.93 o 
  -8   8   5     1448.94     1159.30    149.53 o 
  -7   8   5      165.43      182.64     99.29 o 
  -6   8   5      993.82     1408.03    135.10 o 
  -5   8   5       29.33        0.91     92.12 o 
  -4   8   5       72.95     -110.62     83.04 o 
  -3   8   5        1.06      -61.75     70.28 o 
  -2   8   5    10172.84    10602.31    429.16 o 
  -1   8   5      355.29      384.17    107.20 o 
   0   8   5     9499.27     9728.98    311.87 o 
   1   8   5      821.77     1139.97    131.42 o 
   2   8   5     1607.54     1330.57    158.71 o 
   3   8   5       28.48     -130.83     91.05 o 
   4   8   5      820.27      792.79    140.04 o 
   5   8   5       65.68        3.67     90.23 o 
   6   8   5      362.14      243.26    102.14 o 
   7   8   5      345.74      209.16    110.13 o 
   8   8   5       71.96      -84.15     86.96 o 
   9   8   5      769.91      623.86    145.94 o 
  10   8   5     3986.06     4080.22    348.47 o 
  11   8   5      458.88      575.06    138.92 o 
  12   8   5     4634.49     4529.82    350.27 o 
  13   8   5      421.09      309.00    177.33 o 
  14   8   5     1046.52     1102.71    217.42 o 
  15   8   5      154.77      176.85    328.15 o 
  16   8   5      631.73      676.12    217.75 o 
  17   8   5      211.87       12.55    174.81 o 
  18   8   5      274.56      242.50    195.74 o 
  19   8   5      140.34      117.56    193.76 o 
  20   8   5        0.15      -26.89    195.89 o 
 -21   9   5       72.14     -232.12    171.05 o 
 -20   9   5     1989.90     1504.61    261.52 o 
 -19   9   5        2.31      -37.81    172.87 o 
 -18   9   5       70.86       44.50    176.05 o 
 -17   9   5       34.12     -159.32    159.44 o 
 -16   9   5     2631.46     1925.10    259.13 o 
 -15   9   5      415.04      124.15    167.93 o 
 -14   9   5     4535.35     4719.65    547.84 o 
 -13   9   5      941.58      938.98    309.03 o 
 -12   9   5        3.85        1.00    188.40 o 
 -11   9   5      178.51      400.09    215.73 o 
 -10   9   5     5760.05     5427.85    389.02 o 
  -9   9   5       39.76      124.18    118.60 o 
  -8   9   5     4573.35     5124.34    353.79 o 
  -7   9   5      143.59      256.80    151.96 o 
  -6   9   5      108.99       51.00    135.18 o 
  -5   9   5        4.13      -27.24    113.17 o 
  -4   9   5     5054.51     5440.41    322.13 o 
  -3   9   5      727.90      526.43    135.86 o 
  -2   9   5     3814.28     4299.79    290.69 o 
  -1   9   5     1935.97     2008.27    185.87 o 
   0   9   5      421.30      268.80    114.58 o 
   1   9   5      638.89      799.63    130.59 o 
   2   9   5     4111.29     4185.39    257.01 o 
   3   9   5      202.91      374.75    110.21 o 
   4   9   5     5228.92     5496.08    249.37 o 
   5   9   5       51.92      154.09    100.94 o 
   6   9   5       64.20      131.52    111.48 o 
   7   9   5      315.13      141.02    105.54 o 
   8   9   5     3800.15     4084.66    258.26 o 
   9   9   5      740.68      782.78    191.30 o 
  10   9   5     2533.38     2446.57    269.33 o 
  11   9   5       41.15       99.75    151.04 o 
  12   9   5      475.97      379.23    183.77 o 
  13   9   5       21.55       29.49    161.41 o 
  14   9   5     3438.49     3476.75    328.26 o 
  15   9   5        0.21      -54.68    161.85 o 
  16   9   5     1282.13     1237.03    244.28 o 
  17   9   5      289.31      271.20    195.86 o 
 -18  10   5     1753.30     1729.86    272.74 o 
 -17  10   5       95.47      340.81    201.89 o 
 -16  10   5      973.82     1132.33    238.13 o 
 -15  10   5      585.65      234.22    244.89 o 
 -14  10   5      747.22      745.27    372.63 o 
 -13  10   5       49.96      974.06    362.64 o 
 -12  10   5     3418.39     3814.29    408.13 o 
 -11  10   5       11.63      169.43    246.10 o 
 -10  10   5      498.78      494.88    219.81 o 
  -9  10   5       38.78      195.35    340.87 o 
  -8  10   5      817.02     1122.81    248.81 o 
  -7  10   5      115.57      524.56    220.30 o 
  -6  10   5     3714.60     4042.14    395.04 o 
  -5  10   5       32.69       70.81    184.13 o 
  -4  10   5     2054.26     2395.75    240.38 o 
  -3  10   5      124.97      283.22    138.20 o 
  -2  10   5     1099.38      825.13    163.49 o 
  -1  10   5        0.18       54.22    150.74 o 
   0  10   5     4134.94     4926.06    331.11 o 
   1  10   5        3.38       11.14    125.69 o 
   2  10   5      723.50      710.81    147.15 o 
   3  10   5       81.63       35.05     93.19 o 
   4  10   5     1151.09     1489.83    159.65 o 
   5  10   5        0.66       58.77    115.34 o 
   6  10   5     2911.66     3017.78    414.74 o 
   7  10   5        3.83      166.77    151.89 o 
   8  10   5     1044.19     1018.74    203.74 o 
   9  10   5       72.81       31.85    148.97 o 
  10  10   5      657.28      865.24    293.62 o 
  11  10   5        9.88      257.39    169.65 o 
  12  10   5     1568.98     2172.73    277.36 o 
  13  10   5       13.95       63.75    179.13 o 
  14  10   5       44.50      143.50    299.67 o 
 -14  11   5      783.75      792.55    262.66 o 
 -13  11   5       43.17      -20.60    262.16 o 
 -12  11   5      104.07      388.74    231.13 o 
 -11  11   5      373.28      358.33    337.12 o 
 -10  11   5      188.39      184.74    207.52 o 
  -9  11   5      259.26      588.63    236.17 o 
  -8  11   5      171.88      159.68    400.12 o 
  -7  11   5        1.28      -16.75    200.95 o 
  -6  11   5       11.12        9.67    220.76 o 
  -5  11   5      804.73      919.38    252.94 o 
  -4  11   5     1244.53     1523.32    386.91 o 
  -3  11   5        8.38      222.59    207.45 o 
  -2  11   5      626.65      412.64    191.47 o 
  -1  11   5       89.83       45.57    154.05 o 
   0  11   5       27.69     -112.08    155.72 o 
   1  11   5      403.50      129.03    323.10 o 
   2  11   5      326.78      401.31    172.31 o 
   3  11   5      493.81      763.73    235.60 o 
   4  11   5      385.01       87.06    173.97 o 
   5  11   5       23.45        1.65    196.31 o 
   6  11   5        0.33     -207.87    147.23 o 
   7  11   5      771.06      981.61    212.59 o 
   8  11   5      625.60      897.96    218.97 o 
   9  11   5      392.18      454.40    203.84 o 
  10  11   5      672.12      735.80    203.91 o 
  -6  12   5        1.38      -12.25    219.24 o 
  -5  12   5      706.74      604.90    267.00 o 
  -4  12   5      433.11      318.91    490.96 o 
  -3  12   5       15.21     -170.27    206.19 o 
  -2  12   5       30.38     -134.41    212.67 o 
  -1  12   5     1166.06     1770.36    316.47 o 
   1  12   5      368.56      460.80    354.07 o 
   2  12   5      265.08      438.67    335.16 o 
 -31   0   6       14.94        0.71    322.31 o 
 -30   0   6     3337.49     3039.26    542.53 o 
 -29   0   6      384.76      501.13    332.66 o 
 -28   0   6      761.92      747.77    330.87 o 
 -27   0   6      740.16      910.17    346.22 o 
 -26   0   6     3991.38     3734.20    344.43 o 
 -25   0   6      479.09      277.10    277.16 o 
 -24   0   6    30461.91    32040.11   1148.86 o 
 -23   0   6       83.70      279.19    168.99 o 
 -22   0   6    12472.69    14633.90    630.32 o 
 -21   0   6     2261.59     2049.93    246.25 o 
 -20   0   6     3118.41     3283.71    212.83 o 
 -19   0   6      973.93     1038.58    134.65 o 
 -18   0   6    26473.46    29824.12    818.90 o 
 -17   0   6       24.04       92.63     90.11 o 
 -16   0   6      253.20      101.70     81.57 o 
 -15   0   6      114.88       66.73     73.74 o 
 -14   0   6    22191.33    21176.12    586.84 o 
 -13   0   6    12908.83    14552.22    426.44 o 
 -12   0   6    52032.43    51743.09   1289.02 o 
 -11   0   6     1690.69     2469.17    130.88 o 
 -10   0   6    24802.31    25340.01    658.97 o 
  -9   0   6    12446.84    12956.22    440.42 o 
  -8   0   6    19541.87    18887.11    499.05 o 
  -7   0   6      242.49       61.46     54.70 o 
  -6   0   6    27970.29    26506.85    673.36 o 
  -5   0   6      988.26      945.38    151.99 o 
  -4   0   6      884.52      640.21     67.36 o 
  -3   0   6     6935.49     6926.79    857.88 o 
  -2   0   6    64124.25    58644.17   1421.83 o 
  -1   0   6        9.29       33.50     53.51 o 
   0   0   6   171126.20   168362.11   4002.08 o 
   1   0   6     4424.67     3545.72    191.64 o 
   2   0   6    11128.82     9335.31    287.67 o 
   3   0   6     2582.48     2171.69    127.11 o 
   4   0   6    47667.44    45962.60   1240.55 o 
   5   0   6      987.60     1119.32    106.74 o 
   6   0   6    71790.10    70843.31   2158.46 o 
   7   0   6     1962.20     1108.97    329.20 o 
   8   0   6       54.30      132.64     96.11 o 
   9   0   6      313.63      327.74    100.02 o 
  10   0   6    48812.30    45908.12   1195.49 o 
  11   0   6      279.01      -96.72     96.05 o 
  12   0   6    53662.26    47881.29   1256.98 o 
  13   0   6     1545.54     1443.46    170.35 o 
  14   0   6     6389.85     6601.06    316.39 o 
  15   0   6      252.05      182.87    134.66 o 
  16   0   6    17749.32    18137.94    597.59 o 
  17   0   6     5822.69     6416.96    335.68 o 
  18   0   6     9879.53     9585.01    410.44 o 
  19   0   6       30.54       27.83    170.44 o 
  20   0   6     1197.19     1263.57    200.07 o 
  21   0   6       43.80       98.69    149.53 o 
  22   0   6    10245.48    10755.82    466.01 o 
  23   0   6      342.70      708.09    225.51 o 
  24   0   6     7431.22     6651.94    497.69 o 
  25   0   6      294.89      414.30    246.10 o 
  26   0   6      883.12      549.18    469.90 o 
 -31   1   6        0.28      396.05    239.83 o 
 -30   1   6       92.57      341.50    232.72 o 
 -29   1   6      103.47      324.58    285.54 o 
 -28   1   6     2861.25     2921.03    281.57 o 
 -27   1   6      624.62      533.76    182.05 o 
 -26   1   6     7130.75     7344.53    399.85 o 
 -25   1   6      345.69      191.37    148.66 o 
 -24   1   6      838.97      697.71    166.63 o 
 -23   1   6     1528.67     1327.00    158.02 o 
 -22   1   6    14355.31    16030.90    415.42 o 
 -21   1   6      337.69      286.51    100.72 o 
 -20   1   6    23616.71    23744.44    543.84 o 
 -19   1   6      319.82      377.47    107.68 o 
 -18   1   6       31.22      -25.78     63.71 o 
 -17   1   6     2067.63     2381.86    114.44 o 
 -16   1   6    22264.34    23171.71    457.97 o 
 -15   1   6     1803.50     1532.36     87.69 o 
 -14   1   6    13765.22    14137.89    296.25 o 
 -13   1   6    10037.41    12913.60    270.16 o 
 -12   1   6     8600.13    10168.77    227.44 o 
 -11   1   6     8413.75     7451.23    196.03 o 
 -10   1   6    61985.51    64082.78   1107.15 o 
  -9   1   6     2972.59     2392.27     92.57 o 
  -8   1   6    31786.98    29799.78    532.38 o 
  -7   1   6        7.35       51.04     35.82 o 
  -6   1   6    10218.90    11758.23    230.56 o 
  -5   1   6     1248.22     1057.81     70.09 o 
  -4   1   6    20892.58    19240.65    355.88 o 
  -3   1   6       36.66       32.90     32.53 o 
  -2   1   6    70609.09    70755.50   1207.33 o 
  -1   1   6     4522.13     4247.08    132.78 o 
   0   1   6     1341.22     1269.62     75.87 o 
   1   1   6       22.28       -1.40     36.39 o 
   2   1   6    62071.39    59106.02   1024.75 o 
   3   1   6    10979.74    11456.30    239.84 o 
   4   1   6    28940.15    26947.58    552.81 o 
   5   1   6     8135.80     8086.94    194.11 o 
   6   1   6     4495.87     4722.51    174.20 o 
   7   1   6       10.07       35.24     54.27 o 
   8   1   6    32028.14    30197.61    574.53 o 
   9   1   6      642.78      865.11     85.28 o 
  10   1   6    10955.49    10070.15    252.46 o 
  11   1   6      119.08      140.98     83.46 o 
  12   1   6     6193.22     6873.24    322.84 o 
  13   1   6     1359.37     1413.35    120.41 o 
  14   1   6    27315.61    27939.27    615.68 o 
  15   1   6     1204.57     1530.37    131.22 o 
  16   1   6    12094.27    12796.27    419.25 o 
  17   1   6     1566.86     1137.92    125.30 o 
  18   1   6    17115.54    16923.99    572.32 o 
  19   1   6       13.05      154.50     99.07 o 
  20   1   6     7258.11     7008.71    291.26 o 
  21   1   6       29.01      117.51     93.48 o 
  22   1   6     1518.84      992.38    145.03 o 
  23   1   6       13.89      -23.65    113.15 o 
  24   1   6      677.23      721.42    147.47 o 
  25   1   6      115.98      318.82    153.80 o 
  26   1   6     4745.43     5427.46    519.16 o 
 -31   2   6     1238.65      961.51    286.48 o 
 -30   2   6     1864.73     2227.20    278.98 o 
 -29   2   6      875.03      862.24    205.33 o 
 -28   2   6      239.71      325.31    175.06 o 
 -27   2   6      907.33      652.18    184.87 o 
 -26   2   6      276.38      471.54    170.18 o 
 -25   2   6     2866.38     2827.72    266.56 o 
 -24   2   6     1011.54     1357.40    169.11 o 
 -23   2   6     6084.67     6906.98    311.92 o 
 -22   2   6      383.49      275.41    123.95 o 
 -21   2   6       64.16        5.80    109.43 o 
 -20   2   6     5312.58     5645.77    222.78 o 
 -19   2   6     8577.81     9099.50    281.55 o 
 -18   2   6    11967.63    14155.46    363.12 o 
 -17   2   6     7563.77     6979.39    246.35 o 
 -16   2   6     1482.10     1308.14    108.07 o 
 -15   2   6     1574.74     1386.55    101.00 o 
 -14   2   6       89.63      147.86     60.36 o 
 -13   2   6    31300.68    33689.11    685.43 o 
 -12   2   6     4368.30     3518.80    130.69 o 
 -11   2   6    22092.46    24155.80    501.13 o 
 -10   2   6       18.42      -63.36     42.24 o 
  -9   2   6      894.70     1179.74     93.11 o 
  -8   2   6    30419.82    29414.84    586.61 o 
  -7   2   6    44565.15    42791.38    827.14 o 
  -6   2   6    39234.70    39474.54    767.32 o 
  -5   2   6    15068.70    15356.14    294.93 o 
  -4   2   6     5837.48     6344.63    147.18 o 
  -3   2   6    18172.45    17442.32    358.40 o 
  -2   2   6    29812.25    25499.75    505.25 o 
  -1   2   6    16203.54    17191.38    327.59 o 
   0   2   6     5893.37     6558.17    201.51 o 
   1   2   6    31662.21    35490.43    633.76 o 
   2   2   6     4599.24     4622.06    125.72 o 
   3   2   6     5463.87     4664.52    128.40 o 
   4   2   6    16104.92    16960.13    339.21 o 
   5   2   6    16321.04    16011.79    327.13 o 
   6   2   6    43776.60    45700.94    821.37 o 
   7   2   6     8035.78     7604.60    207.64 o 
   8   2   6     1341.08     1421.63     96.50 o 
   9   2   6     2644.19     2639.65    215.59 o 
  10   2   6     2194.94     1995.07    119.93 o 
  11   2   6    18053.71    18462.92    403.54 o 
  12   2   6     3125.90     2653.10    144.92 o 
  13   2   6     3841.32     3481.96    168.54 o 
  14   2   6       77.12       51.20     82.97 o 
  15   2   6      413.83      237.09     97.50 o 
  16   2   6     6696.29     7660.12    255.51 o 
  17   2   6     1041.93     1047.74    122.74 o 
  18   2   6     6913.70     7003.24    292.05 o 
  19   2   6     1744.94     1359.46    183.69 o 
  20   2   6      776.51      570.54    130.26 o 
  21   2   6      561.38      700.04    139.01 o 
  22   2   6      911.27     1120.60    181.95 o 
  23   2   6     1775.42     1966.32    214.17 o 
  24   2   6      284.72      545.64    165.30 o 
  25   2   6      192.33      -67.14    145.63 o 
  26   2   6       23.97        4.43    187.59 o 
 -30   3   6      400.17      156.43    186.29 o 
 -29   3   6     2804.04     2595.77    291.94 o 
 -28   3   6      105.69       60.63    174.86 o 
 -27   3   6    10202.74    10812.54    488.73 o 
 -26   3   6       23.94       92.45    162.98 o 
 -25   3   6     2268.50     2268.22    210.56 o 
 -24   3   6      349.92      216.15    167.95 o 
 -23   3   6     1424.76     1364.42    170.98 o 
 -22   3   6      147.46      139.63    115.25 o 
 -21   3   6     7479.22     7750.02    517.66 o 
 -20   3   6      139.98      109.64    116.33 o 
 -19   3   6     2586.21     2608.51    195.47 o 
 -18   3   6      221.21      138.42    133.38 o 
 -17   3   6     6577.75     7167.46    284.17 o 
 -16   3   6       18.30       -3.56     68.07 o 
 -15   3   6    46051.99    46644.95    937.52 o 
 -14   3   6        0.35       34.33     56.43 o 
 -13   3   6    13178.52    12196.91    296.07 o 
 -12   3   6      379.32      448.07     86.72 o 
 -11   3   6    20029.98    20189.65    506.13 o 
 -10   3   6        2.88      -69.73     63.99 o 
  -9   3   6    53533.10    53646.95   1425.10 o 
  -8   3   6       16.40      -54.38     46.58 o 
  -7   3   6       15.36       11.72     46.56 o 
  -6   3   6    14842.98    13607.76    307.97 o 
  -5   3   6    41947.15    43819.67    771.34 o 
  -4   3   6      489.62      170.24     46.16 o 
  -3   3   6    65164.98    70164.55   1210.07 o 
  -2   3   6     5836.81     6965.60    176.60 o 
  -1   3   6     5427.90     5796.61    143.35 o 
   0   3   6     2056.45     2218.14    107.65 o 
   1   3   6    23683.44    24418.85    510.24 o 
   2   3   6      290.41      456.62     65.55 o 
   3   3   6    24265.75    25884.74    545.29 o 
   4   3   6     6254.02     6885.39    205.34 o 
   5   3   6      198.14      159.16     46.40 o 
   6   3   6      141.98       94.07     50.57 o 
   7   3   6    15939.25    16421.24    345.49 o 
   8   3   6       95.20      177.32     67.02 o 
   9   3   6    18905.39    19038.90    401.02 o 
  10   3   6      769.81      567.34     97.53 o 
  11   3   6     3164.30     3249.10    153.91 o 
  12   3   6     2677.73     2793.01    150.77 o 
  13   3   6     9605.30     9410.42    268.73 o 
  14   3   6      259.65      298.37     96.24 o 
  15   3   6     5370.67     4899.38    208.24 o 
  16   3   6        0.76      104.71     91.02 o 
  17   3   6      431.97      510.92    109.63 o 
  18   3   6     1505.40     1621.10    180.13 o 
  19   3   6    12898.38    14257.13    477.77 o 
  20   3   6       30.99      182.99    131.16 o 
  21   3   6     6456.18     6883.90    368.10 o 
  22   3   6      255.05      128.02    133.19 o 
  23   3   6       55.18      231.17    151.29 o 
  24   3   6      368.45      202.10    187.68 o 
  25   3   6     3386.01     4221.51    305.94 o 
 -30   4   6      124.95      130.82    220.54 o 
 -29   4   6     7111.29     7866.40    489.21 o 
 -28   4   6      611.04      719.89    205.73 o 
 -27   4   6      254.05      323.86    219.78 o 
 -26   4   6      497.58      361.91    160.79 o 
 -25   4   6     2597.54     2569.11    226.51 o 
 -24   4   6      268.48      464.44    143.57 o 
 -23   4   6     5087.39     5903.69    311.50 o 
 -22   4   6     1118.85     1048.52    158.81 o 
 -21   4   6     2325.49     2893.83    291.80 o 
 -20   4   6      505.39      359.16    124.54 o 
 -19   4   6    18597.65    18555.68    535.44 o 
 -18   4   6      233.52      336.31    127.73 o 
 -17   4   6    13837.19    13223.57    419.93 o 
 -16   4   6     2904.06     2912.94    193.09 o 
 -15   4   6     3421.33     2826.86    188.09 o 
 -14   4   6        3.45      -96.90     88.56 o 
 -13   4   6    14960.27    15753.13    441.70 o 
 -12   4   6      210.52      376.13     96.46 o 
 -11   4   6    14440.28    16065.97    432.94 o 
 -10   4   6      602.16      625.07     62.97 o 
  -9   4   6     4510.05     5872.52    256.91 o 
  -8   4   6      133.17      279.46     64.37 o 
  -7   4   6    72966.48    75687.03   1431.06 o 
  -6   4   6      191.09      369.79     69.18 o 
  -5   4   6    31415.81    31393.48    578.03 o 
  -4   4   6      127.39       37.09     46.25 o 
  -3   4   6      933.67      689.60     61.70 o 
  -2   4   6     1551.34     1475.09     84.94 o 
  -1   4   6    23252.57    25746.26    483.28 o 
   0   4   6     3673.91     3764.67    147.68 o 
   1   4   6     4509.62     5305.41    205.49 o 
   2   4   6     1236.62     1215.28    110.30 o 
   3   4   6    15742.70    15647.92    370.31 o 
   4   4   6     2894.79     3357.46    155.28 o 
   5   4   6    51096.57    48571.35    975.62 o 
   6   4   6      809.85      717.37     92.21 o 
   7   4   6    18925.17    18897.59    412.73 o 
   8   4   6      995.41     1014.70     88.40 o 
   9   4   6     3398.83     3222.06    143.14 o 
  10   4   6       26.36      -39.46     65.47 o 
  11   4   6    24256.48    25693.88    532.53 o 
  12   4   6       24.94     -133.57     89.05 o 
  13   4   6     2588.68     2423.35    178.15 o 
  14   4   6       93.09      -46.30    102.93 o 
  15   4   6     2672.95     2475.65    183.98 o 
  16   4   6      528.49      701.02    176.66 o 
  17   4   6    11439.36    13007.00    597.78 o 
  18   4   6      583.48      599.70    146.08 o 
  19   4   6     5648.59     5361.99    308.58 o 
  20   4   6       28.17     -167.01    118.83 o 
  21   4   6      698.43      882.63    175.99 o 
  22   4   6      105.51       65.22    144.41 o 
  23   4   6     5051.99     5805.09    420.18 o 
  24   4   6      133.06       72.29    199.93 o 
  25   4   6      346.45      -61.33    240.71 o 
 -29   5   6      312.00      264.94    271.66 o 
 -28   5   6      948.23     1488.61    307.19 o 
 -27   5   6     1863.37     2098.23    229.58 o 
 -26   5   6      162.30      279.48    151.74 o 
 -25   5   6     1364.03     1657.19    202.72 o 
 -24   5   6      762.49      965.30    168.49 o 
 -23   5   6      738.29      632.68    155.08 o 
 -22   5   6     1535.34     1709.90    251.77 o 
 -21   5   6     6193.55     6602.65    319.40 o 
 -20   5   6     1077.85     1295.42    165.20 o 
 -19   5   6    13184.14    13212.18    738.69 o 
 -18   5   6      977.32      913.89    147.41 o 
 -17   5   6     3512.55     3723.90    234.33 o 
 -16   5   6      552.51      607.35    133.54 o 
 -15   5   6    17806.05    18782.31    667.12 o 
 -14   5   6      297.27      367.30    162.39 o 
 -13   5   6      473.54      353.60    110.53 o 
 -12   5   6     1163.08     1158.39    135.11 o 
 -11   5   6     2592.46     2715.57    317.20 o 
 -10   5   6     3040.53     2850.97    109.10 o 
  -9   5   6    14625.93    14504.47    321.38 o 
  -8   5   6      395.56      460.98     61.88 o 
  -7   5   6     7304.47     7346.89    207.98 o 
  -6   5   6     9204.83     9264.85    224.49 o 
  -5   5   6     7252.67     8206.85    206.89 o 
  -4   5   6     3602.73     3785.72    139.44 o 
  -3   5   6    31908.46    31675.96    595.85 o 
  -2   5   6     1549.84     1959.86    109.77 o 
  -1   5   6     1722.20     1528.85     97.42 o 
   0   5   6     3887.90     3768.99    130.12 o 
   1   5   6     9175.67     9808.12    305.64 o 
   2   5   6     2328.91     1922.43    136.84 o 
   3   5   6     9151.40     9399.54    324.50 o 
   4   5   6     1048.38      856.67    100.20 o 
   5   5   6      155.60       66.74     75.87 o 
   6   5   6     3148.31     3193.33    183.44 o 
   7   5   6     6709.81     6272.79    225.84 o 
   8   5   6     2143.55     2252.35    151.74 o 
   9   5   6    11321.64    10780.98    352.66 o 
  10   5   6      456.45      439.25    109.56 o 
  11   5   6       86.68       97.24     96.58 o 
  12   5   6        5.95      -65.08    101.80 o 
  13   5   6     4004.11     3840.23    241.40 o 
  14   5   6      418.89      341.64    115.75 o 
  15   5   6     1108.40     1021.10    187.27 o 
  16   5   6      380.27      318.92    133.98 o 
  17   5   6        3.34     -249.84    166.56 o 
  18   5   6      550.66      392.87    146.08 o 
  19   5   6     2589.29     2728.87    239.46 o 
  20   5   6      679.01      610.90    161.63 o 
  21   5   6     1679.26     1840.81    266.60 o 
  22   5   6       80.80      165.66    235.66 o 
  23   5   6       47.58      305.60    206.24 o 
  24   5   6       24.15      175.67    203.63 o 
 -27   6   6       43.39      -48.96    206.64 o 
 -26   6   6     1641.74     1698.87    267.72 o 
 -25   6   6      502.07      722.47    213.33 o 
 -24   6   6     3454.73     3775.97    274.79 o 
 -23   6   6      656.28     1310.78    186.47 o 
 -22   6   6      410.03      549.37    152.52 o 
 -21   6   6       48.60      -15.77    123.74 o 
 -20   6   6     2787.90     2882.10    230.11 o 
 -19   6   6     1208.10     1889.14    192.01 o 
 -18   6   6     6504.47     7261.97    425.85 o 
 -17   6   6      347.47       83.54    117.26 o 
 -16   6   6      123.65      -99.38    105.21 o 
 -15   6   6      438.24      365.30    119.48 o 
 -14   6   6     6388.44     6549.19    386.47 o 
 -13   6   6     1803.94     1457.32    231.48 o 
 -12   6   6     8164.10     8423.77    423.31 o 
 -11   6   6      820.32      764.76    228.29 o 
 -10   6   6      235.79      166.34     76.38 o 
  -9   6   6       11.84      -74.03     71.29 o 
  -8   6   6     2033.22     1821.09    131.35 o 
  -7   6   6       40.27      -48.06     63.02 o 
  -6   6   6     8900.75     9133.19    238.36 o 
  -5   6   6      192.96      225.23     85.58 o 
  -4   6   6      810.53      786.70     85.52 o 
  -3   6   6     1493.59     1298.34     98.32 o 
  -2   6   6    10225.37    10039.93    274.83 o 
  -1   6   6      751.00      911.00     89.24 o 
   0   6   6    19410.56    20475.36    461.77 o 
   1   6   6      319.58      189.39     93.65 o 
   2   6   6     4460.46     4599.06    197.55 o 
   3   6   6        7.77       79.44     80.85 o 
   4   6   6     4084.16     4250.31    202.56 o 
   5   6   6     1197.15     1030.40    156.08 o 
   6   6   6     6799.58     7632.73    407.70 o 
   7   6   6      249.47      262.92    104.27 o 
   8   6   6      440.17      312.93    110.76 o 
   9   6   6     1312.58     1377.41    137.52 o 
  10   6   6    10157.00    10215.88    321.25 o 
  11   6   6     1388.66     1734.52    156.07 o 
  12   6   6     8201.60     9029.31    310.80 o 
  13   6   6       21.17       59.62    117.83 o 
  14   6   6       18.72        1.83    114.79 o 
  15   6   6        0.55      -98.74    104.04 o 
  16   6   6     2123.20     2269.21    262.60 o 
  17   6   6       15.04      -69.80    125.25 o 
  18   6   6      926.64     1220.80    292.49 o 
  19   6   6       39.60      -18.68    170.60 o 
  20   6   6      344.47      -83.48    196.45 o 
  21   6   6        2.74      149.35    188.05 o 
  22   6   6     2421.44     3033.20    332.71 o 
 -26   7   6     2277.49     2699.54    326.79 o 
 -25   7   6      138.04        5.33    194.24 o 
 -24   7   6       10.45      -76.80    182.46 o 
 -23   7   6      173.64      407.32    192.26 o 
 -22   7   6     3734.89     3784.55    336.33 o 
 -21   7   6        3.27      200.23    171.06 o 
 -20   7   6     4177.35     5015.18    361.68 o 
 -19   7   6        1.89     -121.30    122.32 o 
 -18   7   6        9.82      -59.55    120.05 o 
 -17   7   6      147.56     -166.38    110.92 o 
 -16   7   6     4764.77     4604.52    267.27 o 
 -15   7   6        3.53     -126.07    112.37 o 
 -14   7   6     5341.39     5317.85    347.70 o 
 -13   7   6     1876.33     2064.72    225.65 o 
 -12   7   6      241.91      429.72    125.25 o 
 -11   7   6      298.86      306.56    151.46 o 
 -10   7   6    13145.01    12729.51    407.79 o 
  -9   7   6        1.00      -17.60    122.61 o 
  -8   7   6     7359.70     7102.92    357.59 o 
  -7   7   6       12.40     -103.82     90.82 o 
  -6   7   6      988.27      704.31     93.67 o 
  -5   7   6      694.64      728.29     93.27 o 
  -4   7   6     7358.35     6822.88    238.36 o 
  -3   7   6     1486.05     1967.16    125.28 o 
  -2   7   6    13107.61    13865.12    414.25 o 
  -1   7   6     1216.76     1178.93    126.10 o 
   0   7   6      251.46      288.46     96.42 o 
   1   7   6     1434.04     1178.75    140.59 o 
   2   7   6    23526.25    23014.26    709.71 o 
   3   7   6      201.96      315.22    102.16 o 
   4   7   6     5619.52     5566.11    231.48 o 
   5   7   6      283.00      120.95     91.93 o 
   6   7   6      615.92      492.26    108.73 o 
   7   7   6      141.06      103.51     97.02 o 
   8   7   6     9134.08     9403.13    335.74 o 
   9   7   6     1373.90     1500.21    143.75 o 
  10   7   6     2535.92     2555.66    225.97 o 
  11   7   6     1032.19     1052.16    155.64 o 
  12   7   6      383.67      304.64    166.30 o 
  13   7   6       21.74     -157.01    114.10 o 
  14   7   6     7655.64     8588.05    374.71 o 
  15   7   6        1.03       16.78    131.55 o 
  16   7   6     1533.72     2032.53    268.35 o 
  17   7   6       45.40       48.06    171.62 o 
  18   7   6      567.60      483.58    202.03 o 
  19   7   6      437.69      415.53    202.28 o 
  20   7   6     2058.11     2072.51    287.80 o 
  21   7   6      430.73      159.85    209.24 o 
 -24   8   6     1293.43     1708.91    275.50 o 
 -23   8   6        2.82     -144.97    186.14 o 
 -22   8   6      676.86      864.65    228.05 o 
 -21   8   6      165.23       40.14    182.42 o 
 -20   8   6      477.10      298.57    222.40 o 
 -19   8   6      241.54      234.06    172.15 o 
 -18   8   6     2493.40     2210.15    402.97 o 
 -17   8   6       93.81       56.48    156.67 o 
 -16   8   6      230.60      294.71    165.31 o 
 -15   8   6     1210.19      916.95    214.88 o 
 -14   8   6     1349.34     1351.96    181.11 o 
 -13   8   6       20.64     -179.65    119.99 o 
 -12   8   6     8271.05     8651.96    444.29 o 
 -11   8   6      167.46      294.56    148.14 o 
 -10   8   6     1603.50     1612.86    197.41 o 
  -9   8   6      536.04      243.32    118.33 o 
  -8   8   6     3340.96     3585.45    225.75 o 
  -7   8   6       65.56      245.03    113.11 o 
  -6   8   6     6473.43     7248.65    604.83 o 
  -5   8   6       42.30        7.79     94.38 o 
  -4   8   6      337.08      141.85     94.19 o 
  -3   8   6     2108.91     1783.27    172.16 o 
  -2   8   6     5837.08     5754.03    331.67 o 
  -1   8   6      137.19      211.96    106.09 o 
   0   8   6     7543.91     6797.54    353.45 o 
   1   8   6      542.22      574.17    128.49 o 
   2   8   6     1995.23     1726.50    172.76 o 
   3   8   6       15.38      -35.11     87.40 o 
   4   8   6     2511.40     2463.04    171.16 o 
   5   8   6      227.49      384.81    107.03 o 
   6   8   6    10201.80    10155.52    328.37 o 
   7   8   6      757.79     1164.26    145.70 o 
   8   8   6      372.58      306.00    112.37 o 
   9   8   6       17.93     -136.00     90.67 o 
  10   8   6     2084.97     1796.84    187.69 o 
  11   8   6      158.67      291.70    132.46 o 
  12   8   6     4914.88     5599.06    372.68 o 
  13   8   6      106.56      239.05    172.08 o 
  14   8   6       12.48     -226.79    151.19 o 
  15   8   6        0.93      -43.11    170.82 o 
  16   8   6     2250.55     2861.12    314.08 o 
  17   8   6       62.98      -90.67    172.09 o 
  18   8   6     3639.23     4430.79    440.05 o 
  19   8   6       82.77      101.58    193.21 o 
 -21   9   6       61.64      235.97    204.58 o 
 -20   9   6      273.44      712.94    222.74 o 
 -19   9   6       46.39     -118.78    154.49 o 
 -18   9   6       30.01      145.26    223.95 o 
 -17   9   6      981.27      897.10    200.78 o 
 -16   9   6      297.14      258.27    179.16 o 
 -15   9   6     1043.86     1130.55    216.67 o 
 -14   9   6     2019.96     2502.27    672.99 o 
 -13   9   6      203.85     -124.82    191.22 o 
 -12   9   6      128.89     -124.21    190.69 o 
 -11   9   6      379.98      194.51    166.06 o 
 -10   9   6     1127.43      909.11    179.97 o 
  -9   9   6      238.92      240.08    152.65 o 
  -8   9   6     1123.90     1727.53    215.85 o 
  -7   9   6       51.12        8.11    130.59 o 
  -6   9   6      241.45      -18.44    134.13 o 
  -5   9   6     2545.20     2643.19    206.29 o 
  -4   9   6      988.60      216.79    200.88 o 
  -3   9   6      293.26      359.56    129.18 o 
  -2   9   6     3438.51     3497.37    276.72 o 
  -1   9   6      839.96     1031.90    136.94 o 
   0   9   6       73.52      -27.04     98.61 o 
   1   9   6     1815.38     1670.67    174.29 o 
   2   9   6     2273.67     1821.87    163.43 o 
   3   9   6      307.45      163.60     95.41 o 
   4   9   6     1187.62     1407.97    151.66 o 
   5   9   6     1044.44     1030.67    139.54 o 
   6   9   6       10.42      -29.30    104.78 o 
   7   9   6      884.78      701.45    142.85 o 
   8   9   6     1215.68     1074.85    161.54 o 
   9   9   6      225.11      302.27    162.94 o 
  10   9   6      460.55      253.06    165.13 o 
  11   9   6       42.88      -28.86    156.17 o 
  12   9   6      157.75     -220.00    146.67 o 
  13   9   6       63.00      -16.14    166.76 o 
  14   9   6      626.23      462.63    201.46 o 
  15   9   6      245.94      130.18    262.46 o 
  16   9   6      841.38      831.34    227.47 o 
 -18  10   6      353.67      155.44    199.05 o 
 -17  10   6     1375.37     1504.38    314.33 o 
 -16  10   6      310.23     -159.55    264.84 o 
 -15  10   6       58.15      -92.44    300.89 o 
 -14  10   6       98.62      366.08    220.80 o 
 -13  10   6     1859.40     1684.93    438.13 o 
 -12  10   6       20.80       -4.47    198.00 o 
 -11  10   6      592.53      583.75    230.33 o 
 -10  10   6       74.13       24.53    181.86 o 
  -9  10   6      342.14      286.54    197.68 o 
  -8  10   6        9.94     -165.52    149.65 o 
  -7  10   6     2942.08     3163.80    358.32 o 
  -6  10   6       22.87       -8.58    163.63 o 
  -5  10   6     2759.82     2809.22    268.46 o 
  -4  10   6       12.97     -170.26    145.95 o 
  -3  10   6      481.64      411.64    140.92 o 
  -2  10   6      159.90       36.62     86.32 o 
  -1  10   6     1659.64     1847.15    195.60 o 
   0  10   6        3.97       77.57    128.20 o 
   1  10   6       59.67       86.78    123.82 o 
   2  10   6       67.39     -151.26    100.84 o 
   3  10   6     1558.55     1312.73    176.47 o 
   4  10   6      124.84      217.61    115.15 o 
   5  10   6     2457.86     2744.28    221.53 o 
   6  10   6        7.12       82.16    139.18 o 
   7  10   6      340.80      728.64    183.45 o 
   8  10   6        0.19      -30.51    180.50 o 
   9  10   6      191.23      112.49    162.46 o 
  10  10   6       69.67      207.82    166.66 o 
  11  10   6      639.81      815.94    213.17 o 
  12  10   6        2.80       80.15    177.39 o 
  13  10   6       14.76     -139.04    171.16 o 
 -14  11   6      100.23      480.31    297.14 o 
 -13  11   6      199.99      318.90    240.88 o 
 -12  11   6        0.88      -72.65    201.18 o 
 -11  11   6      106.12       69.31    203.75 o 
 -10  11   6      162.57      281.00    214.63 o 
  -9  11   6     1480.16     1276.66    290.49 o 
  -8  11   6     1046.51      633.57    241.28 o 
  -7  11   6      613.94      797.19    254.88 o 
  -6  11   6       70.36       49.71    196.74 o 
  -5  11   6     1043.20      696.26    246.11 o 
  -4  11   6      609.39      469.70    226.66 o 
  -3  11   6     1726.33     1285.07    274.07 o 
  -2  11   6       10.78      -78.71    187.30 o 
  -1  11   6        7.69      100.84    161.17 o 
   0  11   6        9.05       89.09    137.14 o 
   1  11   6      968.64      879.54    231.76 o 
   2  11   6       64.58     -119.71    134.54 o 
   3  11   6     2225.16     1858.07    232.09 o 
   4  11   6      497.85      328.02    322.31 o 
   5  11   6      149.58       37.62    162.24 o 
   6  11   6       37.76     -121.99    155.26 o 
   7  11   6      504.73      566.37    189.41 o 
   8  11   6       88.57      155.82    164.91 o 
   9  11   6      862.09      847.70    218.78 o 
  -4  12   6       47.40      -97.64    220.84 o 
  -3  12   6      549.23      569.68    259.18 o 
  -2  12   6        0.65      -21.17    211.23 o 
  -1  12   6     1341.79     1629.38    432.96 o 
   0  12   6      236.94     -128.14    256.28 o 
 -31   1   7      424.74      537.48    252.17 o 
 -30   1   7      481.43      189.02    225.43 o 
 -29   1   7      263.22       82.63    209.10 o 
 -28   1   7      633.15      576.11    184.46 o 
 -27   1   7     1832.88     1940.69    239.45 o 
 -26   1   7      126.97       42.36    143.97 o 
 -25   1   7      528.51      430.96    162.89 o 
 -24   1   7      193.46      107.49    141.18 o 
 -23   1   7      157.21       54.40    139.36 o 
 -22   1   7     2403.47     2325.44    159.83 o 
 -21   1   7     1646.16     1721.78    139.05 o 
 -20   1   7     4755.14     4711.74    206.04 o 
 -19   1   7     1116.13     1082.64    134.82 o 
 -18   1   7       13.72      -86.65     57.97 o 
 -17   1   7     2484.11     2240.33    110.46 o 
 -16   1   7     2014.54     2112.04    105.36 o 
 -15   1   7    12184.81    12626.80    274.68 o 
 -14   1   7     4636.00     4559.41    139.54 o 
 -13   1   7     1793.32     1820.06    102.86 o 
 -12   1   7     4239.71     4767.30    173.25 o 
 -11   1   7     2612.92     2391.28     90.91 o 
 -10   1   7     8184.23     8076.00    204.64 o 
  -9   1   7     7694.53     8219.38    203.28 o 
  -8   1   7    11490.10    11749.28    252.76 o 
  -7   1   7     1219.82     1191.86     61.06 o 
  -6   1   7      705.18      713.96     62.36 o 
  -5   1   7     7044.44     7230.50    163.10 o 
  -4   1   7     2915.91     3198.60    131.95 o 
  -3   1   7    15617.85    13342.27    262.54 o 
  -2   1   7     9271.23     9837.51    303.13 o 
  -1   1   7     1119.53     1041.10     82.50 o 
   0   1   7    11778.30    11970.85    245.82 o 
   1   1   7     1193.96     1117.97     66.32 o 
   2   1   7    33724.21    34905.19    629.43 o 
   3   1   7     5413.83     5337.25    146.76 o 
   4   1   7     4428.87     4155.11    130.31 o 
   5   1   7      571.74      591.35     66.01 o 
   6   1   7     1968.30     1824.14    100.40 o 
   7   1   7    13793.91    13304.51    324.36 o 
   8   1   7    10683.24    10243.04    252.44 o 
   9   1   7     8811.47     8303.66    226.02 o 
  10   1   7     2191.86     2054.69    124.19 o 
  11   1   7     1050.86      994.42    102.94 o 
  12   1   7     1014.05      702.17    102.80 o 
  13   1   7     2961.03     2525.10    151.82 o 
  14   1   7     8962.43     8970.49    269.28 o 
  15   1   7      244.92       94.88     99.34 o 
  16   1   7       69.09       63.42     95.55 o 
  17   1   7     1670.13     1632.37    139.71 o 
  18   1   7      499.68      468.93    109.71 o 
  19   1   7     2753.58     2598.06    177.32 o 
  20   1   7     2328.91     2386.45    171.45 o 
  21   1   7     2527.54     2733.36    284.34 o 
  22   1   7     1298.68     1205.61    309.40 o 
  23   1   7      282.06      178.71    108.17 o 
  24   1   7      852.74      949.68    179.28 o 
  25   1   7      367.89      513.49    193.32 o 
  26   1   7     1521.21     1456.70    251.52 o 
 -31   2   7     1256.15     1258.24    423.14 o 
 -30   2   7     3382.30     2561.23    294.51 o 
 -29   2   7     2601.21     2487.09    282.09 o 
 -28   2   7     1110.41      973.82    357.24 o 
 -27   2   7      943.46      908.91    279.18 o 
 -26   2   7      372.42      354.51    169.34 o 
 -25   2   7      386.85      789.76    181.80 o 
 -24   2   7     9877.15    10234.34    710.44 o 
 -23   2   7     2862.37     2862.81    230.27 o 
 -22   2   7     4009.94     3978.22    237.06 o 
 -21   2   7      228.45      150.87    110.91 o 
 -20   2   7     1275.67     1049.03    150.50 o 
 -19   2   7     7133.17     7423.29    250.11 o 
 -18   2   7    10998.94    11345.65    311.01 o 
 -17   2   7    15868.26    16293.58    393.13 o 
 -16   2   7     8919.18     9045.24    255.23 o 
 -15   2   7     6967.30     7598.25    239.85 o 
 -14   2   7      646.27      566.66     72.49 o 
 -13   2   7     6303.26     6823.47    197.91 o 
 -12   2   7     8204.15     8148.06    301.54 o 
 -11   2   7     4161.68     4019.77    200.20 o 
 -10   2   7    10279.57     9643.76    278.81 o 
  -9   2   7      916.13      959.73     68.17 o 
  -8   2   7     5513.56     5815.11    181.23 o 
  -7   2   7    11934.67    10322.19    267.28 o 
  -6   2   7    17426.60    17791.02    338.06 o 
  -5   2   7    18033.20    17875.25    339.45 o 
  -4   2   7    16028.35    17110.46    328.81 o 
  -3   2   7     5880.22     5319.56    144.44 o 
  -2   2   7    18194.20    20664.67    388.20 o 
  -1   2   7     1703.83     1912.84     78.16 o 
   0   2   7     7933.77     8144.85    202.22 o 
   1   2   7       19.25      -26.33     35.30 o 
   2   2   7     4110.48     3652.93    127.62 o 
   3   2   7      177.26       36.41     44.27 o 
   4   2   7    12620.25    11765.60    256.16 o 
   5   2   7     4592.60     3782.13    131.49 o 
   6   2   7     6840.04     5742.82    169.10 o 
   7   2   7    14282.07    14493.81    317.00 o 
   8   2   7      576.06      532.01     81.52 o 
   9   2   7      264.45      202.39     71.92 o 
  10   2   7     9824.22     9492.50    255.17 o 
  11   2   7     5360.74     5428.55    211.72 o 
  12   2   7     8962.52     9210.92    262.75 o 
  13   2   7      365.63      362.35     92.54 o 
  14   2   7      480.79      577.86    111.04 o 
  15   2   7     1665.21     1440.14    187.79 o 
  16   2   7     1540.12     1582.01    162.71 o 
  17   2   7     7043.19     6451.58    238.81 o 
  18   2   7     6941.46     6963.59    260.57 o 
  19   2   7     2195.09     2288.98    168.28 o 
  20   2   7        1.49       36.38    108.04 o 
  21   2   7      236.15      129.73    165.84 o 
  22   2   7     2755.38     3036.04    251.65 o 
  23   2   7     1370.62     1321.92    195.82 o 
  24   2   7     3254.85     2928.19    260.04 o 
  25   2   7        0.82       19.81    153.47 o 
 -30   3   7      249.64      -25.45    184.69 o 
 -29   3   7       25.93      228.76    180.91 o 
 -28   3   7     1039.00      582.36    196.11 o 
 -27   3   7      215.67      497.00    188.48 o 
 -26   3   7      744.95      583.58    183.67 o 
 -25   3   7      986.73     1040.13    166.06 o 
 -24   3   7       22.17     -162.53    108.35 o 
 -23   3   7      137.88      227.24    119.04 o 
 -22   3   7     1646.60     1522.20    165.91 o 
 -21   3   7      230.68      380.78    122.13 o 
 -20   3   7     2309.42     2402.96    188.27 o 
 -19   3   7     1067.20     1129.03    146.24 o 
 -18   3   7      358.14      487.32    122.92 o 
 -17   3   7     2600.82     2544.32    182.18 o 
 -16   3   7      799.53     1028.90    131.84 o 
 -15   3   7     1824.27     1785.85    106.13 o 
 -14   3   7     9400.80     9586.71    320.65 o 
 -13   3   7     1312.53     1279.61    123.01 o 
 -12   3   7      102.42      247.72     81.22 o 
 -11   3   7        0.07      -11.21     69.67 o 
 -10   3   7     9193.54    10053.85    296.01 o 
  -9   3   7     4594.33     4613.25    148.90 o 
  -8   3   7    23268.14    23191.35    540.78 o 
  -7   3   7      686.19      398.62     74.50 o 
  -6   3   7     2007.86     1723.38     73.04 o 
  -5   3   7     3839.58     3625.90    113.41 o 
  -4   3   7    10124.46    10776.30    229.43 o 
  -3   3   7     3765.48     3975.20    127.83 o 
  -2   3   7     3276.11     3154.17    144.41 o 
  -1   3   7     1172.62     1018.69     58.45 o 
   0   3   7       85.32      192.51     52.11 o 
   1   3   7      942.46      671.52     73.15 o 
   2   3   7    13749.25    13276.60    318.61 o 
   3   3   7     5020.61     4810.97    191.08 o 
   4   3   7     5743.24     4962.08    174.43 o 
   5   3   7     2980.07     3116.62    120.54 o 
   6   3   7      807.08     1221.64     82.52 o 
   7   3   7     2411.87     2415.70    116.56 o 
   8   3   7     8851.44     9177.37    234.60 o 
   9   3   7      595.32      671.47     87.68 o 
  10   3   7       68.77      -31.98     72.82 o 
  11   3   7       55.35      -81.70     73.73 o 
  12   3   7     1092.97     1125.50    112.75 o 
  13   3   7      642.20      676.47    109.39 o 
  14   3   7     2958.94     3039.39    168.35 o 
  15   3   7        4.52       24.94     86.93 o 
  16   3   7     3362.06     2949.27    196.12 o 
  17   3   7       21.13     -178.19    119.71 o 
  18   3   7      456.20      543.87    217.10 o 
  19   3   7      176.81      448.82    147.25 o 
  20   3   7     1577.66     1657.05    196.55 o 
  21   3   7      111.89      375.29    176.31 o 
  22   3   7      381.64      -59.59    131.09 o 
  23   3   7       35.48     -195.61    133.90 o 
  24   3   7      687.47      799.86    187.98 o 
  25   3   7        4.48      232.71    202.70 o 
 -30   4   7       39.15      118.17    186.34 o 
 -29   4   7      363.31      216.84    194.27 o 
 -28   4   7       32.46     -239.12    159.42 o 
 -27   4   7       82.04       64.09    137.77 o 
 -26   4   7        4.74       30.32    129.72 o 
 -25   4   7      707.35      539.21    148.59 o 
 -24   4   7       15.85     -148.31    115.59 o 
 -23   4   7       22.54       48.82    124.97 o 
 -22   4   7      231.18      277.06    129.20 o 
 -21   4   7      755.08      772.16    143.64 o 
 -20   4   7       24.84       82.26    107.99 o 
 -19   4   7      652.75      526.21    152.39 o 
 -18   4   7        7.00      -74.37    109.14 o 
 -17   4   7     4354.84     4870.36    271.54 o 
 -16   4   7     1254.94     1524.77    157.98 o 
 -15   4   7      129.84        3.69    102.48 o 
 -14   4   7       10.10      -17.56     88.47 o 
 -13   4   7      228.60      161.89     99.02 o 
 -12   4   7      409.51      450.51    100.39 o 
 -11   4   7       56.96       30.23     83.43 o 
 -10   4   7      138.36      140.30     55.65 o 
  -9   4   7     3611.55     4312.54    157.43 o 
  -8   4   7       34.16      109.98     67.04 o 
  -7   4   7    11533.71    11724.97    255.95 o 
  -6   4   7     3874.03     4618.64    180.08 o 
  -5   4   7     7853.34     8107.28    193.96 o 
  -4   4   7      729.02     1158.22     75.53 o 
  -3   4   7      651.15      529.30     59.96 o 
  -2   4   7       35.81       24.72     42.54 o 
  -1   4   7    20982.60    21584.76    416.38 o 
   0   4   7      363.26      445.50     71.05 o 
   1   4   7        1.89      -84.08     56.05 o 
   2   4   7      972.74      893.97     88.39 o 
   3   4   7     4385.08     3602.04    158.34 o 
   4   4   7      555.21      430.02     82.91 o 
   5   4   7     3181.86     3399.99    164.48 o 
   6   4   7      131.88      148.38     75.82 o 
   7   4   7     2303.73     2538.23    114.33 o 
   8   4   7      271.47      241.39     65.34 o 
   9   4   7      726.77      712.85    123.12 o 
  10   4   7      302.00       70.11     93.63 o 
  11   4   7      765.74      790.61    125.74 o 
  12   4   7      311.09      204.76    110.69 o 
  13   4   7      859.23      717.09    123.14 o 
  14   4   7      144.16      -18.01     99.26 o 
  15   4   7      780.91      655.16    127.61 o 
  16   4   7      997.34     1156.57    150.53 o 
  17   4   7      909.06      742.86    151.83 o 
  18   4   7       12.54      -94.54    117.06 o 
  19   4   7      506.69      392.49    144.68 o 
  20   4   7      129.54     -145.53    125.86 o 
  21   4   7       21.62      130.85    136.66 o 
  22   4   7      142.95       -4.55    142.51 o 
  23   4   7        7.69      183.87    154.58 o 
  24   4   7      126.00       27.00    198.20 o 
 -29   5   7      603.53      372.02    197.59 o 
 -28   5   7        0.55     -169.76    147.34 o 
 -27   5   7     4222.06     3643.30    280.40 o 
 -26   5   7      401.37      468.57    155.86 o 
 -25   5   7     1257.33      934.52    213.44 o 
 -24   5   7       21.46     -102.73    122.75 o 
 -23   5   7      326.29      322.74    141.40 o 
 -22   5   7      457.68      512.33    143.46 o 
 -21   5   7     2850.32     2401.55    208.21 o 
 -20   5   7     2987.45     3389.81    231.88 o 
 -19   5   7      297.01      128.95    121.25 o 
 -18   5   7      531.94      627.82    135.89 o 
 -17   5   7    11648.73    12128.02    401.88 o 
 -16   5   7        2.75     -170.40    129.41 o 
 -15   5   7    11266.14    11237.46    378.49 o 
 -14   5   7        5.57      -39.48     98.20 o 
 -13   5   7     1670.62     1490.47    148.86 o 
 -12   5   7       52.86      112.11     96.34 o 
 -11   5   7     6992.93     7613.80    281.96 o 
 -10   5   7     2008.17     2062.28    138.13 o 
  -9   5   7    11962.26    12060.26    288.11 o 
  -8   5   7     3241.50     4035.60    134.45 o 
  -7   5   7     1262.44     1426.16     87.73 o 
  -6   5   7      438.56      505.78     83.67 o 
  -5   5   7    13631.93    14948.03    318.61 o 
  -4   5   7     1102.71     1427.04     91.85 o 
  -3   5   7    24276.10    23315.57    459.06 o 
  -2   5   7      671.96      850.88     94.11 o 
  -1   5   7     2949.14     2603.57    140.56 o 
   0   5   7     8532.04     8878.55    255.28 o 
   1   5   7     5468.21     4044.21    268.00 o 
   2   5   7    12048.67    13108.15    337.19 o 
   3   5   7    17498.24    17755.59    428.85 o 
   4   5   7     3475.13     3547.95    175.78 o 
   5   5   7      420.20      605.28     98.91 o 
   6   5   7        9.56     -101.14     78.38 o 
   7   5   7     4626.25     4372.30    203.92 o 
   8   5   7        7.59       29.68     90.33 o 
   9   5   7    14760.58    14965.29    446.82 o 
  10   5   7      146.81       99.86    102.12 o 
  11   5   7       68.28      -50.65     93.25 o 
  12   5   7      181.80      210.52    105.64 o 
  13   5   7     4452.23     3977.33    307.72 o 
  14   5   7     2755.17     2858.46    249.62 o 
  15   5   7     9566.17    10017.98    389.59 o 
  16   5   7      345.83      259.60    133.77 o 
  17   5   7      130.45      -31.75    129.50 o 
  18   5   7      133.45       25.65    130.55 o 
  19   5   7     2623.85     2452.12    295.35 o 
  20   5   7       45.72      446.29    155.89 o 
  21   5   7     2038.83     1483.01    261.43 o 
  22   5   7       64.28      -18.77    183.64 o 
  23   5   7       18.58      -53.90    268.54 o 
 -27   6   7       53.98      251.43    200.23 o 
 -26   6   7       18.54      429.26    200.38 o 
 -25   6   7     2968.88     2893.03    306.16 o 
 -24   6   7      471.00      422.46    110.30 o 
 -23   6   7     4232.49     3764.98    321.31 o 
 -22   6   7     1237.36     1473.52    224.70 o 
 -21   6   7      874.92     1060.64    206.62 o 
 -20   6   7      258.97       60.44    136.68 o 
 -19   6   7     6100.38     5172.81    487.15 o 
 -18   6   7        5.76       -0.03    120.76 o 
 -17   6   7     5277.71     4873.75    357.13 o 
 -16   6   7       45.67       93.07    104.21 o 
 -15   6   7      826.17      776.01    133.43 o 
 -14   6   7      649.03      846.61    144.57 o 
 -13   6   7     8730.12     9370.66    341.58 o 
 -12   6   7      761.31      824.48    139.80 o 
 -11   6   7    10536.71     9884.84    341.27 o 
 -10   6   7     2269.01     1707.24    183.48 o 
  -9   6   7       88.28       -5.19     78.33 o 
  -8   6   7      164.45     -105.21     78.48 o 
  -7   6   7     8657.70     8385.07    241.94 o 
  -6   6   7      208.90      180.73     97.06 o 
  -5   6   7     5395.21     5118.44    176.90 o 
  -4   6   7      963.35     1220.68     98.65 o 
  -3   6   7     6009.89     5849.93    184.86 o 
  -2   6   7      949.98     1119.08    140.00 o 
  -1   6   7    21802.26    22003.23    507.91 o 
   0   6   7     1039.42     1202.12    130.59 o 
   1   6   7    11756.75    11874.59    327.96 o 
   2   6   7      134.39       20.58     74.82 o 
   3   6   7       41.80       96.49     83.58 o 
   4   6   7       76.62       69.18     83.44 o 
   5   6   7     9442.79    10499.58    573.49 o 
   6   6   7      164.93      242.85     98.41 o 
   7   6   7     5388.87     5504.22    229.60 o 
   8   6   7      183.54      119.58    100.13 o 
   9   6   7      305.96      246.95    111.29 o 
  10   6   7      941.78      774.38    122.75 o 
  11   6   7     8551.39     8094.98    293.33 o 
  12   6   7     1814.02     1916.86    226.67 o 
  13   6   7     8135.23     8874.23    365.23 o 
  14   6   7        2.18      -25.89    142.71 o 
  15   6   7      858.98      808.40    158.46 o 
  16   6   7      731.02      718.59    159.14 o 
  17   6   7     2647.03     2456.13    228.48 o 
  18   6   7       35.99      272.02    172.32 o 
  19   6   7      514.26       37.06    177.80 o 
  20   6   7       17.21        9.46    172.38 o 
  21   6   7      610.17      613.88    338.38 o 
  22   6   7      689.80     1202.79    261.54 o 
 -26   7   7        6.22      265.43    208.96 o 
 -25   7   7      301.90      -11.21    194.14 o 
 -24   7   7      242.37       47.34    230.06 o 
 -23   7   7      112.43      -86.29    164.34 o 
 -22   7   7      947.72     1002.93    223.08 o 
 -21   7   7     1334.16      811.94    168.93 o 
 -20   7   7        5.51      104.24    132.17 o 
 -19   7   7        9.64     -110.48    115.49 o 
 -18   7   7     1175.42      906.16    161.02 o 
 -17   7   7      349.71      306.87    133.22 o 
 -16   7   7     2782.63     2292.80    204.22 o 
 -15   7   7     3981.80     3860.48    247.07 o 
 -14   7   7       49.84      -66.03    143.22 o 
 -13   7   7      910.16      648.79    134.44 o 
 -12   7   7     1067.08     1003.87    179.51 o 
 -11   7   7      426.06      348.34    269.64 o 
 -10   7   7     1787.25     1770.39    166.42 o 
  -9   7   7     5672.91     6246.34    289.43 o 
  -8   7   7      142.04       46.47    130.21 o 
  -7   7   7     1964.82     2119.62    151.46 o 
  -6   7   7      167.93       18.88     94.43 o 
  -5   7   7      746.02     1129.77    123.07 o 
  -4   7   7       36.27       58.17     89.53 o 
  -3   7   7     8371.57     8760.54    278.72 o 
  -2   7   7       92.27       85.73     66.50 o 
  -1   7   7     4013.36     3979.32    198.48 o 
   0   7   7     1719.63     1286.49    149.65 o 
   1   7   7      679.26      308.10    101.95 o 
   2   7   7      334.33      358.31    113.13 o 
   3   7   7     7052.17     6774.51    256.09 o 
   4   7   7      595.18      711.76    116.35 o 
   5   7   7      124.47      261.99    100.22 o 
   6   7   7       40.94        6.79     92.02 o 
   7   7   7     1205.31      814.92    122.10 o 
   8   7   7      126.95      -29.44    123.95 o 
   9   7   7     2249.16     2165.78    239.75 o 
  10   7   7       47.65       44.18     97.79 o 
  11   7   7      568.76      366.89    117.37 o 
  12   7   7     2019.54     1502.32    184.55 o 
  13   7   7      577.26      257.73    131.13 o 
  14   7   7      341.74      181.51    130.84 o 
  15   7   7     3040.32     3039.94    294.89 o 
  16   7   7      213.63       20.60    162.51 o 
  17   7   7       47.10      197.58    167.31 o 
  18   7   7       38.91       60.81    180.42 o 
  19   7   7      133.19      -73.53    180.82 o 
  20   7   7      124.84       51.95    191.82 o 
 -24   8   7     2543.98     2367.59    313.50 o 
 -23   8   7        2.33      263.31    200.88 o 
 -22   8   7     1060.06     1083.58    243.41 o 
 -21   8   7       41.39      150.63    183.90 o 
 -20   8   7        8.50     -142.60    161.52 o 
 -19   8   7       12.96      188.25    174.72 o 
 -18   8   7      658.48      470.02    185.65 o 
 -17   8   7       69.01      158.16    133.75 o 
 -16   8   7       53.98       45.18    118.85 o 
 -15   8   7        0.13       49.90    123.72 o 
 -14   8   7     3119.67     3130.16    281.26 o 
 -13   8   7        2.13       69.34    141.43 o 
 -12   8   7     6738.17     6422.17    404.76 o 
 -11   8   7        0.97      210.57    125.15 o 
 -10   8   7     1010.36      968.04    149.85 o 
  -9   8   7        9.85      -63.23     90.72 o 
  -8   8   7      289.41      154.36    113.34 o 
  -7   8   7      262.35      235.72    108.44 o 
  -6   8   7     1796.42     2056.85    185.98 o 
  -5   8   7       39.02      -72.94    103.95 o 
  -4   8   7      592.66      611.22    144.88 o 
  -3   8   7       54.64       13.23     91.23 o 
  -2   8   7     5440.97     6148.03    322.71 o 
  -1   8   7       23.12      -18.03     96.88 o 
   0   8   7    16701.90    17587.76    511.15 o 
   1   8   7        4.14      126.93    101.77 o 
   2   8   7      911.87      777.75    121.36 o 
   3   8   7       58.56       68.14     91.19 o 
   4   8   7      304.85      338.82    107.39 o 
   5   8   7       46.96       40.95     93.74 o 
   6   8   7      917.74     1047.17    135.01 o 
   7   8   7        7.03       22.54    100.72 o 
   8   8   7      397.11      190.93    114.35 o 
   9   8   7      250.98      293.29    111.01 o 
  10   8   7     4068.52     3942.35    261.96 o 
  11   8   7      348.68      421.06    143.78 o 
  12   8   7     3890.91     3790.97    268.02 o 
  13   8   7      387.42      387.25    177.50 o 
  14   8   7       74.68     -120.73    156.56 o 
  15   8   7        0.64     -120.47    162.39 o 
  16   8   7       53.42      154.25    192.24 o 
  17   8   7        4.84       72.53    184.56 o 
  18   8   7      545.63      435.51    214.10 o 
 -21   9   7       39.35      229.82    210.31 o 
 -20   9   7     1808.95     1291.96    287.19 o 
 -19   9   7      266.23      361.16    194.07 o 
 -18   9   7        0.46     -146.17    164.97 o 
 -17   9   7       19.54      161.72    160.34 o 
 -16   9   7     4007.52     3890.76    411.90 o 
 -15   9   7      156.57      -52.07    199.20 o 
 -14   9   7     3073.14     4068.07    536.64 o 
 -13   9   7      357.25      245.45    171.11 o 
 -12   9   7        3.79     -116.83    134.63 o 
 -11   9   7       50.84        4.16    174.29 o 
 -10   9   7     5904.66     6143.55    369.75 o 
  -9   9   7       68.44      208.19    149.68 o 
  -8   9   7     4692.97     4481.96    313.17 o 
  -7   9   7       35.51      -57.68    160.47 o 
  -6   9   7      179.45       -1.06    256.01 o 
  -5   9   7      172.22       -4.32    116.95 o 
  -4   9   7     6180.00     6589.21    316.44 o 
  -3   9   7      310.82      605.04    147.58 o 
  -2   9   7     2356.78     2473.86    245.71 o 
  -1   9   7     1376.13     1319.19    148.51 o 
   0   9   7      681.92      799.51    144.53 o 
   1   9   7       37.57      243.36    104.74 o 
   2   9   7     5788.85     6313.01    281.89 o 
   3   9   7      131.23      135.43     80.08 o 
   4   9   7     3687.74     3657.41    219.42 o 
   5   9   7      132.39      -95.64    102.40 o 
   6   9   7      152.71      212.40    114.40 o 
   7   9   7      417.45      743.44    144.95 o 
   8   9   7     4350.49     4734.28    287.56 o 
   9   9   7      829.88     1362.01    180.83 o 
  10   9   7     1453.93     1433.43    219.42 o 
  11   9   7       24.62       49.46    163.36 o 
  12   9   7      922.89      749.06    331.27 o 
  13   9   7        0.24     -120.52    167.47 o 
  14   9   7     1627.97     1696.09    261.65 o 
  15   9   7       45.41      270.83    190.89 o 
  16   9   7     3421.40     3389.64    351.50 o 
 -18  10   7     1805.33     2044.85    499.34 o 
 -17  10   7      190.52      254.85    328.02 o 
 -16  10   7      461.95      550.53    240.37 o 
 -15  10   7      315.72      192.23    216.94 o 
 -14  10   7      243.95      409.78    306.78 o 
 -13  10   7      154.63      -11.90    194.84 o 
 -12  10   7     2130.63     2384.08    341.81 o 
 -11  10   7      422.95      277.55    447.95 o 
 -10  10   7      531.09      639.71    228.78 o 
  -9  10   7       70.74      174.64    192.94 o 
  -8  10   7      778.12      702.13    230.18 o 
  -7  10   7        2.95      170.58    159.51 o 
  -6  10   7     3878.86     3780.95    311.86 o 
  -5  10   7       87.64      -43.06    142.92 o 
  -4  10   7      528.56      115.82    143.23 o 
  -3  10   7       27.95       39.63    131.14 o 
  -2  10   7     1115.32      868.84    327.91 o 
  -1  10   7       65.09       72.93    139.61 o 
   0  10   7     4017.34     4632.26    356.46 o 
   1  10   7       30.51       23.61    128.17 o 
   2  10   7      869.37      958.02    144.49 o 
   3  10   7       45.00      -65.52    104.64 o 
   4  10   7     1250.08     1128.67    173.57 o 
   5  10   7       67.25      140.13    111.32 o 
   6  10   7     4337.69     4466.32    324.32 o 
   7  10   7       57.09       28.97    124.33 o 
   8  10   7      399.37      301.90    172.61 o 
   9  10   7       35.34      172.45    164.36 o 
  10  10   7     1306.09     1200.90    229.84 o 
  11  10   7        0.00      180.35    179.30 o 
  12  10   7     1172.40      941.65    234.44 o 
  13  10   7       22.88      126.96    186.63 o 
 -14  11   7      446.49      335.26    339.44 o 
 -13  11   7       34.80      449.26    244.12 o 
 -12  11   7       16.97     -167.18    193.45 o 
 -11  11   7      486.70      845.64    259.71 o 
 -10  11   7      211.95      151.16    209.91 o 
  -9  11   7      308.56      438.22    240.31 o 
  -8  11   7      363.99      983.76    260.31 o 
  -7  11   7      320.28      278.03    207.86 o 
  -6  11   7       42.64      -76.78    189.54 o 
  -5  11   7      388.26      485.96    219.62 o 
  -4  11   7      742.76      586.09    236.66 o 
  -3  11   7      285.39      704.22    249.26 o 
  -2  11   7      921.28      621.97    166.33 o 
  -1  11   7       21.60       -9.28    155.13 o 
   0  11   7        0.04      -45.95    181.68 o 
   1  11   7      147.91       10.34    137.32 o 
   2  11   7      342.99      620.28    162.75 o 
   3  11   7        6.36       10.55    137.18 o 
   4  11   7      283.32     1190.00    398.33 o 
   5  11   7      421.91      288.92    204.06 o 
   6  11   7        6.89      308.38    169.40 o 
   7  11   7      678.71     1162.82    223.40 o 
   8  11   7     1112.19     1212.52    322.38 o 
 -32   0   8      189.24      455.09    366.92 o 
 -31   0   8       69.59      385.13    345.51 o 
 -30   0   8     2600.99     2380.36    502.56 o 
 -29   0   8      185.65      -14.99    299.46 o 
 -28   0   8      648.54      622.84    299.11 o 
 -27   0   8      848.51      438.31    309.10 o 
 -26   0   8     5377.06     5075.18    590.72 o 
 -25   0   8        1.62     -100.84    157.72 o 
 -24   0   8    25156.03    25160.73   1124.15 o 
 -23   0   8      346.08      486.09    190.67 o 
 -22   0   8     5744.99     5697.33    368.93 o 
 -21   0   8     1916.49     2391.98    257.70 o 
 -20   0   8     5665.88     6077.78    279.73 o 
 -19   0   8      798.00      656.57    120.05 o 
 -18   0   8    29771.36    29543.75    806.34 o 
 -17   0   8      786.09      881.14    120.95 o 
 -16   0   8     4306.55     4455.74    261.10 o 
 -15   0   8      451.32      312.25     85.75 o 
 -14   0   8    62722.46    62749.97   1557.04 o 
 -13   0   8     5515.68     5715.27    220.40 o 
 -12   0   8    80151.25    83130.93   2342.61 o 
 -11   0   8     2610.99     2740.25    184.55 o 
 -10   0   8    14417.57    15398.09    836.63 o 
  -9   0   8    11882.58    11853.40    349.41 o 
  -8   0   8    11973.68    11753.60    341.84 o 
  -7   0   8       22.45      -50.62     62.77 o 
  -6   0   8    98514.01   100205.29   2939.43 o 
  -5   0   8    14502.61    14176.44    393.49 o 
  -4   0   8     1345.67     1494.16    127.75 o 
  -3   0   8     1325.00      884.92     84.77 o 
  -2   0   8    48940.15    46247.07   1147.13 o 
  -1   0   8     1485.18     1319.93    183.57 o 
   0   0   8    43333.01    39976.86   1008.01 o 
   1   0   8     1061.76     1245.88    106.43 o 
   2   0   8     1390.73     1600.53    120.80 o 
   3   0   8      559.51      392.27     83.84 o 
   4   0   8    19667.24    16616.23    483.57 o 
   5   0   8     7434.58     7381.62    275.68 o 
   6   0   8    29045.44    22268.64    784.22 o 
   7   0   8     3332.52     2982.06    243.52 o 
   8   0   8      585.69      251.51     86.52 o 
   9   0   8      236.63       31.70     68.83 o 
  10   0   8    43664.52    43746.81   1436.85 o 
  11   0   8       88.61      259.82    147.65 o 
  12   0   8    42785.96    42484.24   1502.50 o 
  13   0   8      825.00      808.20    160.56 o 
  14   0   8      833.05      660.25    155.63 o 
  15   0   8     1235.66     1221.95    266.31 o 
  16   0   8     2400.90     1604.20    285.16 o 
  17   0   8      178.99       80.09    129.74 o 
  18   0   8     7833.38     7319.80    369.55 o 
  19   0   8      199.53      220.24    158.67 o 
  20   0   8      125.51       -2.17    148.02 o 
  21   0   8      123.67      161.13    203.04 o 
  22   0   8     7263.42     8380.19    565.39 o 
  23   0   8      723.90      704.50    236.73 o 
  24   0   8     5325.56     6086.68    496.03 o 
  25   0   8        1.10      183.11    229.98 o 
 -31   1   8       21.96      156.09    238.25 o 
 -30   1   8       15.72      138.72    223.02 o 
 -29   1   8      743.51     1426.04    289.10 o 
 -28   1   8     3798.89     3690.06    625.70 o 
 -27   1   8      190.92      186.70    157.07 o 
 -26   1   8     4198.03     4976.34    333.82 o 
 -25   1   8      995.17      994.39    187.28 o 
 -24   1   8      108.84     -134.75    129.03 o 
 -23   1   8     4468.56     4440.91    297.73 o 
 -22   1   8    10966.36    11168.12    389.64 o 
 -21   1   8     2130.55     2189.72    147.71 o 
 -20   1   8    15337.49    15577.72    396.56 o 
 -19   1   8       40.23      216.72     85.88 o 
 -18   1   8      181.59      -22.57     75.16 o 
 -17   1   8     2529.79     2300.25    111.43 o 
 -16   1   8    20605.34    20877.57    417.90 o 
 -15   1   8      235.07      150.83     64.75 o 
 -14   1   8     8005.25     7416.03    186.38 o 
 -13   1   8    17536.46    17838.56    353.04 o 
 -12   1   8     1623.07     1723.76     82.93 o 
 -11   1   8    20940.05    21418.40    407.39 o 
 -10   1   8    38618.98    37907.27    742.13 o 
  -9   1   8     1451.30     1614.18     80.28 o 
  -8   1   8    16563.28    15606.61    332.59 o 
  -7   1   8     6610.11     7197.53    166.48 o 
  -6   1   8      654.31      441.64     46.91 o 
  -5   1   8        5.53       43.91     40.81 o 
  -4   1   8    45948.78    45253.73    867.57 o 
  -3   1   8     1427.56     1560.38     90.16 o 
  -2   1   8     8908.16     8079.62    203.55 o 
  -1   1   8      609.01      859.02     60.10 o 
   0   1   8     5510.40     6589.03    161.58 o 
   1   1   8     7118.05     6417.36    165.39 o 
   2   1   8   105666.13   105346.45   1803.27 o 
   3   1   8     4627.96     5026.38    402.91 o 
   4   1   8    15193.21    14445.23    304.47 o 
   5   1   8    14966.43    15178.98    359.20 o 
   6   1   8     3667.41     2914.25    127.31 o 
   7   1   8        3.14      -48.87     60.77 o 
   8   1   8    29460.18    25763.80    513.59 o 
   9   1   8      570.70      641.35     88.16 o 
  10   1   8     5696.47     5467.33    236.46 o 
  11   1   8     1969.07     1688.58    139.70 o 
  12   1   8     5320.42     4736.54    207.63 o 
  13   1   8       31.98     -113.43     84.45 o 
  14   1   8    33359.84    34370.52    689.95 o 
  15   1   8     1149.37     1012.91    131.08 o 
  16   1   8      586.05      466.48    107.54 o 
  17   1   8       29.28     -135.89     90.60 o 
  18   1   8     6358.69     5753.83    242.46 o 
  19   1   8      549.74      508.19    165.44 o 
  20   1   8     6809.16     6768.71    276.22 o 
  21   1   8        7.11       72.79    110.04 o 
  22   1   8      246.26      193.26    124.44 o 
  23   1   8       81.33      130.44    168.41 o 
  24   1   8     1881.75     1976.03    225.01 o 
  25   1   8       41.95       77.43    179.71 o 
 -31   2   8     1596.84     1332.77    305.05 o 
 -30   2   8     2106.60     1737.39    311.73 o 
 -29   2   8      324.28      308.72    180.12 o 
 -28   2   8      723.54      872.00    258.53 o 
 -27   2   8     1129.20     1222.88    210.14 o 
 -26   2   8      456.87      288.47    159.37 o 
 -25   2   8     6242.84     6899.28    395.31 o 
 -24   2   8      930.43     1354.87    163.89 o 
 -23   2   8     5277.63     5316.56    275.00 o 
 -22   2   8      117.51      -68.10    108.44 o 
 -21   2   8      167.51      342.10    116.92 o 
 -20   2   8     9182.40     9031.68    331.85 o 
 -19   2   8     6602.15     6357.18    276.34 o 
 -18   2   8    10126.87     9933.43    284.04 o 
 -17   2   8     1968.57     1926.61    124.45 o 
 -16   2   8      868.39      609.62     85.38 o 
 -15   2   8     1057.13     1034.46     89.09 o 
 -14   2   8     1128.86     1064.41     83.82 o 
 -13   2   8    29174.03    30589.65    717.07 o 
 -12   2   8     7397.08     7490.55    200.51 o 
 -11   2   8    18746.23    19387.20    420.03 o 
 -10   2   8      139.08      160.58     56.45 o 
  -9   2   8     1635.03     1370.78     88.71 o 
  -8   2   8    18254.94    19980.22    824.12 o 
  -7   2   8    36628.15    40267.16    714.71 o 
  -6   2   8    43288.47    44192.37    851.85 o 
  -5   2   8     4407.52     4792.66    129.90 o 
  -4   2   8      469.31      180.61     43.14 o 
  -3   2   8    16520.95    15892.76    340.44 o 
  -2   2   8      765.41      806.86     56.83 o 
  -1   2   8    17039.04    16339.36    353.66 o 
   0   2   8     8396.94     8541.97    195.11 o 
   1   2   8    11593.32     9965.87    222.12 o 
   2   2   8     4381.35     4368.78    130.69 o 
   3   2   8      205.40      120.65     59.78 o 
   4   2   8    35989.27    35599.21    658.03 o 
   5   2   8    31775.46    31715.62    597.15 o 
   6   2   8     6305.13     4458.23    147.54 o 
   7   2   8     1857.92     1938.21    109.52 o 
   8   2   8      132.45        0.39     66.09 o 
   9   2   8     5299.82     4721.10    176.45 o 
  10   2   8      924.95     1041.94    108.63 o 
  11   2   8    11740.98    10728.02    286.74 o 
  12   2   8     3739.87     3759.27    189.58 o 
  13   2   8      413.56      241.90     96.85 o 
  14   2   8     1052.02     1245.93    141.12 o 
  15   2   8      304.18      147.60     94.45 o 
  16   2   8     5590.18     5925.75    234.88 o 
  17   2   8     7693.10     7660.46    264.65 o 
  18   2   8     1803.23     1895.00    154.90 o 
  19   2   8     1227.33     1062.58    152.55 o 
  20   2   8      229.61      -66.08    124.61 o 
  21   2   8      439.97      576.22    151.92 o 
  22   2   8      408.00      663.20    164.69 o 
  23   2   8     1184.32     1036.66    182.05 o 
  24   2   8      352.35      566.69    171.34 o 
  25   2   8      268.80      373.26    177.87 o 
 -31   3   8      646.62      633.50    218.21 o 
 -30   3   8      624.36      630.88    205.08 o 
 -29   3   8     4082.38     4469.60    356.11 o 
 -28   3   8      194.33      597.30    193.54 o 
 -27   3   8     8635.52     8775.88    459.97 o 
 -26   3   8        0.99      114.86    156.48 o 
 -25   3   8     1616.60     1807.60    190.55 o 
 -24   3   8      430.61      652.60    143.29 o 
 -23   3   8     4173.43     3748.32    239.74 o 
 -22   3   8        1.67       29.56    105.69 o 
 -21   3   8     6445.33     6473.03    289.23 o 
 -20   3   8      370.56      339.23    122.81 o 
 -19   3   8      988.67      772.18    133.02 o 
 -18   3   8      244.16        5.09    119.37 o 
 -17   3   8    15861.87    17648.62    497.31 o 
 -16   3   8      579.01      431.57    109.64 o 
 -15   3   8    26665.52    27496.73    678.24 o 
 -14   3   8       44.12       82.61     83.17 o 
 -13   3   8     3240.67     2778.43    163.35 o 
 -12   3   8      631.44      695.85    119.01 o 
 -11   3   8     7369.04     7403.76    248.74 o 
 -10   3   8      439.47      497.86     68.70 o 
  -9   3   8    31545.06    33991.98    688.69 o 
  -8   3   8      480.37      448.06     66.35 o 
  -7   3   8      912.07     1196.27     86.25 o 
  -6   3   8       35.84      143.24     42.39 o 
  -5   3   8    20107.40    23169.89    438.13 o 
  -4   3   8     6081.73     6963.18    186.86 o 
  -3   3   8    65612.34    67910.27   1289.68 o 
  -2   3   8      411.72      257.30     45.40 o 
  -1   3   8       58.19       49.03     35.67 o 
   0   3   8     3088.26     4145.70    176.13 o 
   1   3   8    50418.66    50666.68    998.35 o 
   2   3   8        0.79       10.50     59.62 o 
   3   3   8    13400.65    12621.45    318.00 o 
   4   3   8     6877.20     5927.80    197.93 o 
   5   3   8       76.72       46.73     53.11 o 
   6   3   8     2551.56     2514.48    118.85 o 
   7   3   8    33045.27    31905.77    698.43 o 
   8   3   8      404.11      293.47     77.09 o 
   9   3   8    17978.07    19257.38    451.95 o 
  10   3   8     1153.46     1250.21    121.24 o 
  11   3   8      118.20      278.77     84.67 o 
  12   3   8      376.62      298.96     96.76 o 
  13   3   8     7539.82     7736.23    248.96 o 
  14   3   8        9.38      -74.67    103.57 o 
  15   3   8     6603.97     6942.86    340.53 o 
  16   3   8      992.80     1285.64    149.26 o 
  17   3   8      431.60      331.40    128.63 o 
  18   3   8      272.72      322.09    131.31 o 
  19   3   8     8545.46     8328.01    364.57 o 
  20   3   8        8.42      159.70    137.25 o 
  21   3   8     7591.78     7457.78    535.64 o 
  22   3   8       16.13       33.50    138.01 o 
  23   3   8       94.67      387.65    166.25 o 
  24   3   8      288.34       78.99    164.86 o 
 -30   4   8       14.08      -99.95    183.74 o 
 -29   4   8     5088.03     4823.30    375.89 o 
 -28   4   8      495.18      885.85    211.41 o 
 -27   4   8      183.58      330.46    150.61 o 
 -26   4   8      560.84      573.63    154.87 o 
 -25   4   8     6321.14     6046.03    322.06 o 
 -24   4   8        9.31       69.03    122.61 o 
 -23   4   8     6195.03     6264.73    496.22 o 
 -22   4   8      318.31      212.59    123.17 o 
 -21   4   8     2664.39     3085.74    218.27 o 
 -20   4   8      258.13      273.01    124.81 o 
 -19   4   8    27429.80    28591.63    738.80 o 
 -18   4   8     1063.73      983.04    192.18 o 
 -17   4   8    11448.88    10644.11    487.88 o 
 -16   4   8      336.68      334.72    157.00 o 
 -15   4   8        5.69     -102.88     90.58 o 
 -14   4   8     1972.21     1623.44    147.43 o 
 -13   4   8    17737.05    19042.13    507.91 o 
 -12   4   8      674.29      661.76    137.55 o 
 -11   4   8     8374.31     7776.12    347.32 o 
 -10   4   8     1289.21     1016.19     93.87 o 
  -9   4   8     7173.03     7108.61    285.44 o 
  -8   4   8       57.91      243.55     65.42 o 
  -7   4   8    55379.96    59481.91   1044.65 o 
  -6   4   8       45.36       67.95     50.20 o 
  -5   4   8    30496.89    32661.09    604.07 o 
  -4   4   8        8.27      -51.82     45.00 o 
  -3   4   8       56.98      169.37     54.05 o 
  -2   4   8     2686.69     2668.90    106.34 o 
  -1   4   8     7826.64     7799.43    225.17 o 
   0   4   8     1235.17     1223.22     97.03 o 
   1   4   8    19316.72    17373.01    648.86 o 
   2   4   8     2116.74     2588.05    139.26 o 
   3   4   8     4763.19     4868.79    183.20 o 
   4   4   8      544.04      373.14     83.63 o 
   5   4   8    39205.92    40148.23    835.48 o 
   6   4   8      804.71     1207.78    117.48 o 
   7   4   8    16117.21    16373.35    415.38 o 
   8   4   8      146.93      153.96     91.13 o 
   9   4   8     3194.78     2396.60    236.73 o 
  10   4   8       84.40      143.97     96.34 o 
  11   4   8     9798.74    10309.92    328.29 o 
  12   4   8       10.35     -101.69     95.04 o 
  13   4   8      904.54      731.44    131.53 o 
  14   4   8     1713.06     1889.88    168.10 o 
  15   4   8     1336.42     1504.96    162.63 o 
  16   4   8       66.42       16.24    109.54 o 
  17   4   8    12197.38    13403.35    463.28 o 
  18   4   8       97.93      207.53    139.78 o 
  19   4   8     3413.53     3282.39    259.65 o 
  20   4   8        1.45      -14.66    136.15 o 
  21   4   8     1565.48     1990.32    224.50 o 
  22   4   8       52.62     -186.53    133.35 o 
  23   4   8     3941.81     3989.15    302.54 o 
 -29   5   8      203.59      161.66    223.79 o 
 -28   5   8      689.91      556.34    219.55 o 
 -27   5   8     1537.17     1653.84    209.63 o 
 -26   5   8       59.41     -136.51    151.36 o 
 -25   5   8     1134.52      904.61    168.62 o 
 -24   5   8      571.57      372.63    146.26 o 
 -23   5   8     1283.01     1080.23    169.62 o 
 -22   5   8     1276.33     1300.47    171.68 o 
 -21   5   8     4228.14     4573.24    268.33 o 
 -20   5   8      710.48      675.99    143.40 o 
 -19   5   8     7819.83     7891.10    321.65 o 
 -18   5   8     4069.73     4178.27    244.43 o 
 -17   5   8     1305.84     1615.32    172.70 o 
 -16   5   8     1338.43     1279.34    156.01 o 
 -15   5   8     9235.76     9565.63    347.73 o 
 -14   5   8       24.53       -0.87    105.36 o 
 -13   5   8     1620.60     1307.30    145.71 o 
 -12   5   8     4621.31     4556.47    231.97 o 
 -11   5   8     2447.83     2782.96    259.96 o 
 -10   5   8     5737.02     4814.65    203.09 o 
  -9   5   8    13047.51    13797.25    345.84 o 
  -8   5   8       30.39        4.71     48.67 o 
  -7   5   8      952.22      802.15     91.71 o 
  -6   5   8     2499.04     2403.77    112.57 o 
  -5   5   8     5509.16     5888.98    174.61 o 
  -4   5   8     4242.85     4466.62    151.92 o 
  -3   5   8    12563.60    12033.81    273.12 o 
  -2   5   8      317.84      539.86     67.58 o 
  -1   5   8     1788.24     1978.63    124.39 o 
   0   5   8     3886.73     4633.74    184.81 o 
   1   5   8     9120.18     8677.04    315.14 o 
   2   5   8     7144.10     7313.79    282.30 o 
   3   5   8     5568.75     5134.98    202.32 o 
   4   5   8      131.24      103.03     86.76 o 
   5   5   8        4.84     -124.97     83.31 o 
   6   5   8     2203.33     2086.00    153.05 o 
   7   5   8     6055.35     5796.69    231.45 o 
   8   5   8      924.82      829.07    140.73 o 
   9   5   8     8821.42     8734.53    414.34 o 
  10   5   8      434.65      575.77    117.15 o 
  11   5   8     1129.69      956.54    134.29 o 
  12   5   8      233.21      190.04    114.39 o 
  13   5   8     2077.18     2048.23    177.47 o 
  14   5   8      966.58      828.09    189.96 o 
  15   5   8     2514.53     2842.36    231.64 o 
  16   5   8        0.17     -168.96    112.64 o 
  17   5   8       20.58      131.19    133.92 o 
  18   5   8      264.49      359.56    146.14 o 
  19   5   8     3029.22     3726.86    387.77 o 
  20   5   8       10.91       17.34    138.72 o 
  21   5   8     1359.37     1455.36    211.10 o 
  22   5   8       27.84     -275.92    183.94 o 
 -28   6   8       11.40      195.38    203.24 o 
 -27   6   8       61.38     -266.01    177.34 o 
 -26   6   8     1295.44     1537.07    210.26 o 
 -25   6   8      469.82      692.09    170.72 o 
 -24   6   8     2869.03     2991.06    251.76 o 
 -23   6   8      163.85      360.82    147.52 o 
 -22   6   8      772.77     1002.29    170.03 o 
 -21   6   8      552.12      683.27    154.03 o 
 -20   6   8     1949.79     2193.59    204.63 o 
 -19   6   8     1390.76     1618.49    181.19 o 
 -18   6   8     1790.50     1935.43    186.22 o 
 -17   6   8        8.69       80.02    107.76 o 
 -16   6   8      834.62      572.78    133.89 o 
 -15   6   8     1889.90     2148.18    186.21 o 
 -14   6   8     7637.26     7779.00    334.30 o 
 -13   6   8     2481.79     2933.29    295.10 o 
 -12   6   8     8289.65     8613.35    368.88 o 
 -11   6   8      855.25      550.47    147.23 o 
 -10   6   8      210.31       35.76    104.33 o 
  -9   6   8       19.13      126.39     86.84 o 
  -8   6   8     9168.51     8330.02    262.99 o 
  -7   6   8      494.98      558.02     81.06 o 
  -6   6   8     8836.42     9042.19    239.80 o 
  -5   6   8        0.59       -3.69     63.76 o 
  -4   6   8       97.98      141.67     71.94 o 
  -3   6   8      322.78      316.71     77.94 o 
  -2   6   8     8502.45     7787.79    280.64 o 
  -1   6   8       50.98      -49.18     88.30 o 
   0   6   8    10251.84    10549.30    317.83 o 
   1   6   8      578.70      354.88     98.04 o 
   2   6   8      403.58      264.96    107.51 o 
   3   6   8       83.24       58.16     86.20 o 
   4   6   8     8712.66     8931.02    290.55 o 
   5   6   8      581.78      675.70    117.16 o 
   6   6   8     4961.87     5064.66    224.99 o 
   7   6   8      525.25      626.93    114.83 o 
   8   6   8      216.00      -40.68     93.99 o 
   9   6   8      550.66      719.32    132.58 o 
  10   6   8     9466.34     9497.04    318.68 o 
  11   6   8       90.26       46.50    121.13 o 
  12   6   8     7796.86     8107.07    430.98 o 
  13   6   8        5.80     -158.05    105.36 o 
  14   6   8       18.49     -114.11    112.38 o 
  15   6   8       32.17      120.25    122.10 o 
  16   6   8     1716.32     1940.37    210.19 o 
  17   6   8      173.70      157.74    137.11 o 
  18   6   8      686.29      848.24    172.97 o 
  19   6   8      128.36      -49.25    175.09 o 
  20   6   8      142.15      215.31    198.17 o 
  21   6   8      159.21      242.31    277.28 o 
 -26   7   8     1468.72     1920.75    281.47 o 
 -25   7   8      876.62      773.65    228.48 o 
 -24   7   8       16.61     -201.95    173.34 o 
 -23   7   8      372.86      156.32    193.67 o 
 -22   7   8     3682.96     3558.76    280.88 o 
 -21   7   8       99.10      171.02    135.06 o 
 -20   7   8     4412.70     4293.57    448.25 o 
 -19   7   8      118.59      134.59     96.39 o 
 -18   7   8      317.30      134.31     86.96 o 
 -17   7   8       64.55        6.66     87.61 o 
 -16   7   8     5122.87     5242.12    345.05 o 
 -15   7   8     1335.86      922.62    146.85 o 
 -14   7   8     4172.08     4012.16    245.52 o 
 -13   7   8     1004.84      725.00    158.62 o 
 -12   7   8     2463.97     2030.66    257.20 o 
 -11   7   8      750.59      843.03    142.95 o 
 -10   7   8    14742.46    14228.32    438.98 o 
  -9   7   8       54.68      275.55    119.00 o 
  -8   7   8     5218.45     4902.92    216.09 o 
  -7   7   8      706.12      848.27    118.31 o 
  -6   7   8      737.01      384.39    117.04 o 
  -5   7   8        6.73     -114.11     76.07 o 
  -4   7   8    15643.38    15611.24    480.69 o 
  -3   7   8     1532.09     1519.97    137.31 o 
  -2   7   8     3587.24     3166.97    200.75 o 
  -1   7   8      963.80      943.20    136.23 o 
   0   7   8     9478.73     9752.85    309.67 o 
   1   7   8     1213.41      971.26    126.20 o 
   2   7   8    11468.99    11964.89    394.58 o 
   3   7   8      707.66      628.27    136.93 o 
   4   7   8     6528.49     7274.75    320.79 o 
   5   7   8      217.23      206.75    144.62 o 
   6   7   8     1238.39     1162.34    133.20 o 
   7   7   8      550.06      569.30    118.29 o 
   8   7   8     5893.35     5842.33    411.48 o 
   9   7   8     1011.05     1252.96    154.78 o 
  10   7   8     1735.37     1658.35    175.60 o 
  11   7   8      298.01      400.28    122.88 o 
  12   7   8     4119.50     4404.72    275.26 o 
  13   7   8       12.22     -170.17    113.45 o 
  14   7   8     5879.96     6331.19    351.20 o 
  15   7   8       16.86      -36.49    161.87 o 
  16   7   8     1133.87     1361.18    192.42 o 
  17   7   8        0.07     -176.31    155.66 o 
  18   7   8      742.51      922.70    231.10 o 
  19   7   8      113.28      259.42    219.24 o 
 -24   8   8     1414.80     1206.56    259.35 o 
 -23   8   8      286.16      131.67    195.77 o 
 -22   8   8      404.51      276.88    198.65 o 
 -21   8   8      991.59      961.51    216.82 o 
 -20   8   8      965.31     1001.72    235.94 o 
 -19   8   8      144.26      263.70    177.23 o 
 -18   8   8     1863.62     1939.40    205.37 o 
 -17   8   8      835.73      880.36    165.48 o 
 -16   8   8     1705.73     1933.99    244.56 o 
 -15   8   8      691.26     1220.48    317.45 o 
 -14   8   8     2121.43     2690.18    246.73 o 
 -13   8   8       36.40      -93.43    111.22 o 
 -12   8   8    10469.34    11885.77   1236.86 o 
 -11   8   8        7.37       30.29     89.59 o 
 -10   8   8      938.18     1169.45    181.40 o 
  -9   8   8        2.44     -169.76    113.17 o 
  -8   8   8     3802.54     3579.14    268.10 o 
  -7   8   8      625.38     1067.76    145.91 o 
  -6   8   8     8586.12     9027.15    341.02 o 
  -5   8   8      877.05      691.68    135.41 o 
  -4   8   8      760.99      709.56    134.10 o 
  -3   8   8     1439.50     1447.25    141.46 o 
  -2   8   8     3950.29     3649.72    223.61 o 
  -1   8   8      521.05      576.54    129.39 o 
   0   8   8     9883.74    10603.48    332.30 o 
   1   8   8      615.42      539.24    115.14 o 
   2   8   8      583.59      539.41    114.00 o 
   3   8   8        7.12     -122.17     91.94 o 
   4   8   8     6083.54     5464.02    275.17 o 
   5   8   8      977.45     1039.15    134.52 o 
   6   8   8     5612.27     5475.71    260.16 o 
   7   8   8      946.25     1087.31    144.72 o 
   8   8   8      136.49      399.39    178.25 o 
   9   8   8      292.01      162.65    113.73 o 
  10   8   8     2194.69     2063.92    215.30 o 
  11   8   8      139.34      416.22    139.83 o 
  12   8   8     2852.24     2897.43    316.44 o 
  13   8   8       36.83       44.29    128.47 o 
  14   8   8        2.03     -103.63    163.80 o 
  15   8   8       21.68     -233.66    155.77 o 
  16   8   8     2378.85     2084.28    282.30 o 
  17   8   8      105.16      165.32    193.17 o 
 -22   9   8       43.04      -80.43    189.66 o 
 -21   9   8      117.10       77.71    190.25 o 
 -20   9   8      385.39      585.86    214.02 o 
 -19   9   8      423.84      461.44    199.09 o 
 -18   9   8      233.71     -165.39    207.67 o 
 -17   9   8     3434.33     3840.76    396.72 o 
 -16   9   8      584.69      428.77    217.49 o 
 -15   9   8      578.86      680.23    191.76 o 
 -14   9   8     1945.53     2154.85    244.09 o 
 -13   9   8       13.88      294.96    281.28 o 
 -12   9   8      246.50      222.87    231.32 o 
 -11   9   8      147.90      161.43    140.60 o 
 -10   9   8      719.46      595.99    174.03 o 
  -9   9   8        2.79      -92.24     90.12 o 
  -8   9   8      893.27      891.68    165.89 o 
  -7   9   8     1283.66     1438.91    204.73 o 
  -6   9   8       10.06      167.11    144.16 o 
  -5   9   8     2056.39     2159.55    201.77 o 
  -4   9   8     2315.12     1910.71    190.36 o 
  -3   9   8      570.06      867.00    204.12 o 
  -2   9   8     1557.26     1379.78    205.97 o 
  -1   9   8      267.00      232.17    151.84 o 
   0   9   8       65.47     -146.65     97.77 o 
   1   9   8      426.89      688.13    127.66 o 
   2   9   8     2247.95     2100.46    176.02 o 
   3   9   8       89.17      218.66    105.39 o 
   4   9   8      570.87      282.93    115.42 o 
   5   9   8      640.58      511.77    125.63 o 
   6   9   8      164.66      159.48    115.31 o 
   7   9   8      755.16      815.01    149.94 o 
   8   9   8      777.47      543.84    161.23 o 
   9   9   8      253.17      341.96    138.97 o 
  10   9   8      730.42      721.42    227.66 o 
  11   9   8       38.62      165.25    181.47 o 
  12   9   8       51.69      144.85    170.70 o 
  13   9   8        4.77      186.52    181.50 o 
  14   9   8     1415.56     1458.37    255.80 o 
  15   9   8       21.26      -19.52    242.69 o 
 -18  10   8       58.34     -134.41    308.92 o 
 -17  10   8      481.17      367.82    233.17 o 
 -16  10   8        7.17      -86.07    188.72 o 
 -15  10   8      159.63      363.69    222.17 o 
 -14  10   8       34.82      -22.27    187.84 o 
 -13  10   8      811.39      639.22    244.16 o 
 -12  10   8       16.58      -19.46    183.92 o 
 -11  10   8      252.65      218.85    394.76 o 
 -10  10   8       56.68      -75.71    182.58 o 
  -9  10   8      595.47      583.79    218.62 o 
  -8  10   8       16.08      -34.50    172.91 o 
  -7  10   8     2780.00     3484.08    374.15 o 
  -6  10   8       11.74      -16.78    159.51 o 
  -5  10   8      643.40      499.16    178.12 o 
  -4  10   8        3.61       25.19    151.84 o 
  -3  10   8      478.27      289.22    211.84 o 
  -2  10   8       66.17      144.44    128.39 o 
  -1  10   8     1862.21     2195.05    299.68 o 
   0  10   8       23.41      -32.08    124.33 o 
   1  10   8      207.25      257.63    143.72 o 
   2  10   8       68.82      -30.19    124.28 o 
   3  10   8      709.43      785.17    145.51 o 
   4  10   8      173.53      200.03    103.31 o 
   5  10   8     2030.94     2215.16    193.30 o 
   6  10   8        2.35      147.53    150.53 o 
   7  10   8       71.50      132.02    147.52 o 
   8  10   8       56.75      222.63    164.12 o 
   9  10   8      598.45      292.44    179.42 o 
  10  10   8       42.31       -7.37    165.95 o 
  11  10   8      549.65      469.39    239.61 o 
  12  10   8        1.69      114.82    183.31 o 
 -14  11   8        2.40     -128.36    222.18 o 
 -13  11   8      161.92     -137.71    212.55 o 
 -12  11   8        1.72      -14.46    279.30 o 
 -11  11   8      142.53     -103.79    379.24 o 
 -10  11   8      655.86      314.11    232.68 o 
  -9  11   8     1092.90      938.01    270.87 o 
  -8  11   8     1623.12     1820.22    645.51 o 
  -7  11   8       47.80       21.40    198.89 o 
  -6  11   8       55.00       18.32    207.34 o 
  -5  11   8      686.62      372.48    230.38 o 
  -4  11   8        4.89       23.58    140.22 o 
  -3  11   8     1021.44     1437.62    235.41 o 
  -2  11   8       15.56     -249.66    173.31 o 
  -1  11   8       49.21      -40.10    133.14 o 
   0  11   8       28.62     -155.37    129.20 o 
   1  11   8      793.88      763.08    169.25 o 
   2  11   8      209.57      489.64    160.75 o 
   3  11   8      931.68      743.61    173.76 o 
   4  11   8      858.09     1672.12    291.16 o 
   5  11   8        3.26      104.94    309.81 o 
   6  11   8      398.20      384.38    183.07 o 
   7  11   8      610.08      918.23    212.88 o 
 -32   1   9     1194.94     1503.16    317.11 o 
 -31   1   9      162.86     -224.03    217.35 o 
 -30   1   9       63.63      -78.05    445.98 o 
 -29   1   9      522.38      417.65    358.18 o 
 -28   1   9      369.41      354.87    305.35 o 
 -27   1   9     1998.89     1939.75    318.02 o 
 -26   1   9      407.43      552.77    166.66 o 
 -25   1   9      792.20      571.99    214.74 o 
 -24   1   9      812.61      748.25    173.29 o 
 -23   1   9      325.32       95.32    142.69 o 
 -22   1   9     2425.49     2350.60    206.23 o 
 -21   1   9     1402.18     1692.87    136.59 o 
 -20   1   9     3645.20     3886.36    186.62 o 
 -19   1   9        1.87     -108.89     72.59 o 
 -18   1   9        0.04      -65.77     71.94 o 
 -17   1   9     3731.97     3889.07    166.38 o 
 -16   1   9     4549.17     4782.95    153.92 o 
 -15   1   9    13266.48    13539.85    292.84 o 
 -14   1   9     6059.69     6207.25    167.41 o 
 -13   1   9    10569.84    11824.63    288.19 o 
 -12   1   9      713.81      705.34     67.20 o 
 -11   1   9     1095.14     1325.44     75.64 o 
 -10   1   9    16123.83    17579.24    416.94 o 
  -9   1   9     2309.76     2498.86    225.40 o 
  -8   1   9     5724.05     4753.81    129.68 o 
  -7   1   9     2590.96     2882.12     99.99 o 
  -6   1   9     2226.19     2021.54     85.58 o 
  -5   1   9     9969.37     8983.80    217.98 o 
  -4   1   9    12428.18    12815.88    263.65 o 
  -3   1   9    34887.35    36551.57    658.09 o 
  -2   1   9     3864.86     3597.03    128.63 o 
  -1   1   9     5368.30     5479.75    147.71 o 
   0   1   9     2671.69     2472.51    101.32 o 
   1   1   9      532.88      342.67     54.79 o 
   2   1   9     3347.57     2908.34    117.14 o 
   3   1   9     6920.05     6471.77    176.45 o 
   4   1   9     6246.61     6710.35    185.87 o 
   5   1   9       28.22       -6.30     58.78 o 
   6   1   9     1850.71     1701.30    105.01 o 
   7   1   9     8876.93     7457.69    211.25 o 
   8   1   9     8559.76     8558.25    354.13 o 
   9   1   9    10158.96    10264.92    272.41 o 
  10   1   9      228.72      118.65     85.79 o 
  11   1   9      825.45      836.99    111.42 o 
  12   1   9     2086.68     1990.39    141.47 o 
  13   1   9       16.18      -65.07     90.13 o 
  14   1   9     2967.40     2451.25    160.42 o 
  15   1   9     2046.44     2273.27    158.50 o 
  16   1   9     1758.12     1758.39    173.91 o 
  17   1   9     2168.85     1862.68    154.72 o 
  18   1   9     3176.93     3024.11    246.67 o 
  19   1   9     3124.46     3477.33    203.10 o 
  20   1   9     1777.84     1682.30    208.15 o 
  21   1   9     1707.33     2241.09    199.21 o 
  22   1   9      196.42      165.83    141.71 o 
  23   1   9       18.02      -17.26    230.65 o 
  24   1   9      625.36      585.11    177.32 o 
 -31   2   9     1006.74     1647.70    412.08 o 
 -30   2   9     2391.74     2251.46    664.78 o 
 -29   2   9     2774.46     3096.66    296.09 o 
 -28   2   9      806.30      762.13    199.38 o 
 -27   2   9      599.71      760.98    188.53 o 
 -26   2   9      160.22       75.21    146.18 o 
 -25   2   9      339.15      552.67    177.43 o 
 -24   2   9     6350.70     7290.35    586.87 o 
 -23   2   9      530.91      437.58    130.07 o 
 -22   2   9     4767.44     4452.28    244.68 o 
 -21   2   9       85.57       33.31    128.23 o 
 -20   2   9     1629.44     1524.93    157.32 o 
 -19   2   9     3945.00     3909.83    286.24 o 
 -18   2   9    10330.57    10308.81    486.44 o 
 -17   2   9     3796.57     4277.00    177.90 o 
 -16   2   9     6852.56     7283.99    221.07 o 
 -15   2   9      592.86      534.54     99.57 o 
 -14   2   9     3738.01     3788.42    150.94 o 
 -13   2   9     2485.07     2588.90     98.37 o 
 -12   2   9    14457.07    13460.06    280.45 o 
 -11   2   9     1382.31     1613.41    122.38 o 
 -10   2   9     5035.77     4378.07    235.74 o 
  -9   2   9       14.08      -45.59     38.90 o 
  -8   2   9    19001.12    21803.46    414.39 o 
  -7   2   9    21108.86    23746.16    555.62 o 
  -6   2   9     8396.34     8899.23    202.03 o 
  -5   2   9    13787.12    15674.97    313.75 o 
  -4   2   9       37.32        8.68     40.12 o 
  -3   2   9     1537.56     1468.98     98.43 o 
  -2   2   9     8662.87     9816.71    217.64 o 
  -1   2   9     8678.18     8143.59    209.45 o 
   0   2   9    14867.18    14498.05    298.73 o 
   1   2   9      885.73      774.73     62.34 o 
   2   2   9      351.27      252.58     52.99 o 
   3   2   9      575.13      491.39     63.87 o 
   4   2   9     9010.34     9088.08    224.69 o 
   5   2   9    16995.66    16236.22    347.27 o 
   6   2   9    14208.20    14058.97    314.23 o 
   7   2   9     2082.70     2065.02    117.29 o 
   8   2   9      790.92      663.86     88.19 o 
   9   2   9      625.06      500.99     92.44 o 
  10   2   9     3861.98     3856.00    176.02 o 
  11   2   9     3420.55     3475.55    173.68 o 
  12   2   9     4998.51     4674.02    200.21 o 
  13   2   9        2.59       -8.49     91.62 o 
  14   2   9      595.89      435.53    105.05 o 
  15   2   9      357.51      275.23     99.50 o 
  16   2   9     2066.43     1841.78    150.69 o 
  17   2   9     4117.10     4702.35    250.75 o 
  18   2   9     3078.31     2788.63    207.92 o 
  19   2   9     1039.05     1638.98    176.84 o 
  20   2   9       24.08     -179.45    125.08 o 
  21   2   9      483.83      750.43    171.30 o 
  22   2   9     2382.68     2140.39    227.34 o 
  23   2   9      698.22      871.96    189.92 o 
  24   2   9     1552.31     1340.67    215.19 o 
 -31   3   9       78.25      -68.10    182.27 o 
 -30   3   9       23.23      136.66    258.37 o 
 -29   3   9       16.27     -154.18    169.80 o 
 -28   3   9      593.30      339.30    179.88 o 
 -27   3   9      119.58      398.29    177.83 o 
 -26   3   9     1103.53     1124.95    232.30 o 
 -25   3   9      367.67      609.33    180.31 o 
 -24   3   9      170.46      -15.16    161.87 o 
 -23   3   9        0.59       54.10    114.27 o 
 -22   3   9     1114.57     1005.39    239.25 o 
 -21   3   9      158.94       85.96    113.79 o 
 -20   3   9     2463.49     2466.31    190.62 o 
 -19   3   9      903.59      884.89    142.85 o 
 -18   3   9       22.45      -12.82    106.88 o 
 -17   3   9        2.14       46.20    102.31 o 
 -16   3   9     2623.89     2659.39    178.96 o 
 -15   3   9     4250.70     5136.78    264.45 o 
 -14   3   9    14339.79    14353.11    667.27 o 
 -13   3   9     1762.45     1989.14    144.99 o 
 -12   3   9       53.94       66.41     99.74 o 
 -11   3   9       18.99      -48.80     57.52 o 
 -10   3   9    16634.26    16994.53    384.39 o 
  -9   3   9        2.39       28.35     58.34 o 
  -8   3   9    12217.93    11332.64    298.62 o 
  -7   3   9     2103.34     2612.38     97.38 o 
  -6   3   9     1432.47     1501.61    112.01 o 
  -5   3   9     2969.07     2724.61    107.06 o 
  -4   3   9      326.82      178.94     50.14 o 
  -3   3   9     2914.54     3014.10    117.68 o 
  -2   3   9    29630.08    32603.20    600.88 o 
  -1   3   9     2618.55     2523.87     99.53 o 
   0   3   9     3996.19     3822.77    253.32 o 
   1   3   9      132.44       -5.43     55.05 o 
   2   3   9     9069.82     9692.03    264.33 o 
   3   3   9     3098.59     2409.87    101.78 o 
   4   3   9     9095.01     9458.58    232.26 o 
   5   3   9       70.05        4.62     57.31 o 
   6   3   9      109.55      193.08     67.65 o 
   7   3   9     1038.30     1051.15    106.23 o 
   8   3   9     3524.91     3901.84    166.59 o 
   9   3   9     1289.73     1383.67    130.80 o 
  10   3   9     2349.22     2294.86    141.47 o 
  11   3   9       40.19        1.13     98.91 o 
  12   3   9      350.28      309.34    116.09 o 
  13   3   9       33.75      203.74    105.87 o 
  14   3   9     2779.55     2526.03    189.39 o 
  15   3   9      126.60      122.50    117.76 o 
  16   3   9     1645.84     1898.99    175.73 o 
  17   3   9       58.88     -160.50    107.00 o 
  18   3   9     1057.28      605.25    144.27 o 
  19   3   9      448.95      629.84    159.67 o 
  20   3   9     1399.59     1185.06    188.37 o 
  21   3   9       68.28      253.26    153.97 o 
  22   3   9      252.22      130.74    145.10 o 
  23   3   9       33.61     -107.17    150.88 o 
 -30   4   9       80.05      182.22    192.92 o 
 -29   4   9      628.40      322.42    198.78 o 
 -28   4   9      171.00      172.17    181.07 o 
 -27   4   9        4.58     -222.43    148.29 o 
 -26   4   9       51.89     -143.57    126.84 o 
 -25   4   9      721.16      682.60    157.48 o 
 -24   4   9        1.80       96.34    124.28 o 
 -23   4   9      432.90      367.47    134.87 o 
 -22   4   9       22.21      -69.09    109.97 o 
 -21   4   9      598.61      809.18    153.52 o 
 -20   4   9      115.30      125.47    113.09 o 
 -19   4   9     1385.74     1088.07    152.83 o 
 -18   4   9      446.27      407.48    178.92 o 
 -17   4   9     4159.41     3790.33    223.16 o 
 -16   4   9       69.96      -14.12    104.48 o 
 -15   4   9        4.38       31.89    100.11 o 
 -14   4   9      461.59      272.37    104.35 o 
 -13   4   9      249.67      230.44    102.02 o 
 -12   4   9      344.19      355.37    114.48 o 
 -11   4   9        4.16       57.80     67.44 o 
 -10   4   9       88.42       43.00     62.57 o 
  -9   4   9     1690.91     1247.88     96.59 o 
  -8   4   9      196.65      378.78     75.34 o 
  -7   4   9     6781.60     5925.05    165.05 o 
  -6   4   9        5.66       -1.11     46.54 o 
  -5   4   9      930.36     1008.66     77.66 o 
  -4   4   9        1.02        9.91     47.31 o 
  -3   4   9       21.93      -30.83     43.62 o 
  -2   4   9    14837.26    13959.58    298.40 o 
  -1   4   9      231.56      150.88     65.96 o 
   0   4   9     3151.19     2957.43    145.17 o 
   1   4   9      550.02      407.79     88.43 o 
   2   4   9       18.28       54.22     66.55 o 
   3   4   9     7566.84     7811.08    247.12 o 
   4   4   9      110.54       -2.06     76.33 o 
   5   4   9     3730.65     3810.66    185.87 o 
   6   4   9      757.97      509.89    104.37 o 
   7   4   9      893.91      571.68    106.76 o 
   8   4   9      277.40      233.16    100.45 o 
   9   4   9       52.33      -17.58     98.43 o 
  10   4   9      415.13      291.07    112.24 o 
  11   4   9     1816.32     1575.47    155.33 o 
  12   4   9       96.87       44.13    104.03 o 
  13   4   9      680.74      493.52    144.82 o 
  14   4   9     1143.38      886.51    139.90 o 
  15   4   9      919.45      624.60    135.78 o 
  16   4   9      268.82      214.26    130.24 o 
  17   4   9     1401.10     1492.92    187.13 o 
  18   4   9       35.12       62.24    129.16 o 
  19   4   9      823.03      716.24    171.74 o 
  20   4   9      104.40     -173.99    179.95 o 
  21   4   9      133.80     -166.50    137.45 o 
  22   4   9       28.54      -12.54    150.84 o 
  23   4   9       11.94       41.58    150.51 o 
 -29   5   9      642.56      282.33    221.93 o 
 -28   5   9        0.30      -62.91    144.38 o 
 -27   5   9     4736.31     4141.97    349.55 o 
 -26   5   9      179.67       63.49    133.99 o 
 -25   5   9     1043.24      862.79    185.13 o 
 -24   5   9       49.20      -94.94    116.87 o 
 -23   5   9      454.80      469.10    143.13 o 
 -22   5   9     1084.80     1210.88    168.48 o 
 -21   5   9     2766.57     2513.27    211.47 o 
 -20   5   9     5005.02     4711.94    269.68 o 
 -19   5   9      225.75       25.07    113.76 o 
 -18   5   9     1290.09     1350.48    161.32 o 
 -17   5   9     8021.83     6903.75    302.68 o 
 -16   5   9       53.47      116.31    117.58 o 
 -15   5   9     6280.40     6141.64    286.21 o 
 -14   5   9      145.75      -98.90    103.53 o 
 -13   5   9     1999.46     2571.91    203.19 o 
 -12   5   9      128.63       75.09    119.51 o 
 -11   5   9     3111.13     3228.07    195.49 o 
 -10   5   9     3308.96     3322.92    160.55 o 
  -9   5   9     6751.16     7329.75    330.82 o 
  -8   5   9     5723.44     5812.17    204.80 o 
  -7   5   9      806.33     1026.36     80.54 o 
  -6   5   9     1649.38     1559.70     96.89 o 
  -5   5   9    14414.51    14288.71    374.37 o 
  -4   5   9       56.51      214.90     62.86 o 
  -3   5   9    17600.59    17061.33    474.31 o 
  -2   5   9     1371.36     1556.50     87.03 o 
  -1   5   9     2031.27     2207.46    137.58 o 
   0   5   9     5777.11     4985.94    199.77 o 
   1   5   9     6943.74     7052.40    341.36 o 
   2   5   9     8813.69     9235.19    280.30 o 
   3   5   9     7459.41     7688.63    257.64 o 
   4   5   9     1622.98     1839.76    141.95 o 
   5   5   9      187.59       69.74     87.94 o 
   6   5   9      281.59      344.60     99.26 o 
   7   5   9     4801.63     4464.19    216.50 o 
   8   5   9       45.18       73.47     99.35 o 
   9   5   9     6143.18     6166.42    320.44 o 
  10   5   9       13.81     -138.80    101.99 o 
  11   5   9      173.46      250.47    109.02 o 
  12   5   9     2107.59     1976.35    240.69 o 
  13   5   9     7073.32     7235.78    299.35 o 
  14   5   9     3361.22     3454.14    238.40 o 
  15   5   9     2272.82     2212.09    303.71 o 
  16   5   9      594.16      303.99    146.09 o 
  17   5   9       44.63       69.02    131.36 o 
  18   5   9      123.81       66.74    133.33 o 
  19   5   9     3486.29     3426.87    271.20 o 
  20   5   9       10.12      -80.37    140.93 o 
  21   5   9     1501.96     1807.15    228.13 o 
  22   5   9       36.71      101.21    200.68 o 
 -28   6   9      373.09      353.14    173.07 o 
 -27   6   9       13.00     -209.18    139.45 o 
 -26   6   9        4.09      -83.48    143.53 o 
 -25   6   9     1844.12     1306.44    198.99 o 
 -24   6   9     1118.84     1104.28    179.93 o 
 -23   6   9     4284.68     3777.48    266.46 o 
 -22   6   9     1816.76     2171.60    267.84 o 
 -21   6   9       11.44     -131.41    118.54 o 
 -20   6   9     1125.62     1189.47    225.60 o 
 -19   6   9     3050.72     2573.25    234.15 o 
 -18   6   9        5.16       22.14    148.32 o 
 -17   6   9     3837.41     3439.43    328.43 o 
 -16   6   9        4.76     -162.98    108.65 o 
 -15   6   9        0.12      -90.99    107.80 o 
 -14   6   9      159.78      125.35    141.15 o 
 -13   6   9     6265.86     6417.71    457.18 o 
 -12   6   9      741.20      562.21    168.05 o 
 -11   6   9     8107.31     7511.84    302.05 o 
 -10   6   9     2363.62     2535.27    184.94 o 
  -9   6   9      540.96      729.73    127.94 o 
  -8   6   9     1204.18     1506.32    127.05 o 
  -7   6   9    11488.19    11897.09    387.64 o 
  -6   6   9      745.32      735.33     85.93 o 
  -5   6   9     3785.79     4663.76    239.67 o 
  -4   6   9       23.95      -97.89     65.26 o 
  -3   6   9     4396.91     4639.19    217.13 o 
  -2   6   9     1275.15     1208.41    151.50 o 
  -1   6   9    20124.47    21956.59    515.42 o 
   0   6   9      512.23      348.45     98.20 o 
   1   6   9     4886.16     5069.63    210.96 o 
   2   6   9      245.68        1.11     57.63 o 
   3   6   9     1643.89     1675.56    142.78 o 
   4   6   9      832.65      882.81    125.46 o 
   5   6   9     3556.13     3531.31    198.65 o 
   6   6   9      178.33      218.31    100.87 o 
   7   6   9     2886.63     2294.67    189.10 o 
   8   6   9       35.24     -114.57     92.08 o 
   9   6   9     1549.56     1565.19    165.39 o 
  10   6   9      701.21      750.89    131.89 o 
  11   6   9     9384.23     9715.24    332.84 o 
  12   6   9      872.23     1426.89    161.73 o 
  13   6   9     5622.64     5415.72    274.76 o 
  14   6   9       77.08       83.75    125.27 o 
  15   6   9      481.64      352.16    143.85 o 
  16   6   9      315.61      582.55    155.79 o 
  17   6   9     1817.02     2313.67    231.97 o 
  18   6   9      200.96      188.10    149.09 o 
  19   6   9      334.00      393.89    161.55 o 
  20   6   9       77.99      460.95    212.87 o 
 -26   7   9        6.59     -141.95    208.92 o 
 -25   7   9      415.36      534.70    260.05 o 
 -24   7   9      746.00      660.13    173.72 o 
 -23   7   9        3.12      239.82    137.27 o 
 -22   7   9      968.09      964.54    179.55 o 
 -21   7   9      786.80      443.27    150.43 o 
 -20   7   9      290.44      407.82    151.60 o 
 -19   7   9     1201.78     1112.31    171.61 o 
 -18   7   9     1191.73     1025.92    171.89 o 
 -17   7   9     1496.43     2027.18    200.51 o 
 -16   7   9     1121.57     1176.19    169.12 o 
 -15   7   9     2478.04     2743.82    243.68 o 
 -14   7   9        5.29      240.07    167.96 o 
 -13   7   9     1345.95     1336.33    156.82 o 
 -12   7   9     1867.56     2475.37    223.28 o 
 -11   7   9       86.81      301.69    120.55 o 
 -10   7   9     3970.19     3825.34    228.68 o 
  -9   7   9     2612.60     2909.08    202.05 o 
  -8   7   9        8.90       20.69     94.75 o 
  -7   7   9     1568.77     1487.18    176.03 o 
  -6   7   9     1452.25     1189.58    152.06 o 
  -5   7   9     1231.29     1217.46    148.10 o 
  -4   7   9     1295.15     1705.28    138.96 o 
  -3   7   9     7360.38     7799.72    268.40 o 
  -2   7   9       17.26      -83.25     91.19 o 
  -1   7   9     4900.56     5306.79    324.66 o 
   0   7   9     1731.59     1847.01    151.66 o 
   1   7   9        3.12      106.05     96.79 o 
   2   7   9      670.34      898.15    138.66 o 
   3   7   9     2015.38     2159.74    163.65 o 
   4   7   9      564.96      740.22    121.84 o 
   5   7   9      211.62       16.69     96.37 o 
   6   7   9      393.74      258.40    106.93 o 
   7   7   9      525.31      497.25    115.74 o 
   8   7   9      128.32      268.38    105.88 o 
   9   7   9     3360.84     3506.51    273.77 o 
  10   7   9      521.28      656.02    130.03 o 
  11   7   9      673.46      371.85    128.89 o 
  12   7   9      362.24      307.75    189.54 o 
  13   7   9     1001.98      733.43    159.40 o 
  14   7   9      386.66      432.11    146.69 o 
  15   7   9      591.59      593.25    175.73 o 
  16   7   9      184.69      254.91    158.16 o 
  17   7   9      136.20      272.97    189.94 o 
  18   7   9        1.85     -161.96    168.16 o 
  19   7   9      673.93      600.50    219.52 o 
 -24   8   9     2190.67     1610.95    270.73 o 
 -23   8   9       88.39      249.63    195.20 o 
 -22   8   9      118.42      -47.68    174.01 o 
 -21   8   9      194.66      108.34    226.52 o 
 -20   8   9      554.89      537.72    162.53 o 
 -19   8   9      348.31      377.22    147.93 o 
 -18   8   9     1124.09      807.60    199.75 o 
 -17   8   9       51.53      147.38    115.92 o 
 -16   8   9        9.03      -14.63     91.91 o 
 -15   8   9       60.61       99.69    134.57 o 
 -14   8   9     3788.06     3349.74    242.59 o 
 -13   8   9      224.76      267.67    131.06 o 
 -12   8   9     4597.92     4222.00    275.47 o 
 -11   8   9      122.44      -49.23    133.59 o 
 -10   8   9        7.76      -90.07    120.97 o 
  -9   8   9       27.00     -126.14    124.59 o 
  -8   8   9      711.74      813.62    168.80 o 
  -7   8   9      132.58      111.31    133.21 o 
  -6   8   9     1445.66     1153.41    151.83 o 
  -5   8   9       50.95     -155.72    103.81 o 
  -4   8   9      414.14      407.26    133.69 o 
  -3   8   9      101.26      -98.53    176.09 o 
  -2   8   9     8338.96     9607.04    400.51 o 
  -1   8   9      507.74      682.84    118.23 o 
   0   8   9     5951.86     6577.99    389.42 o 
   1   8   9        6.19     -132.96     88.64 o 
   2   8   9     1145.25      897.67    140.88 o 
   3   8   9        0.61     -101.88     72.46 o 
   4   8   9     2230.10     2362.44    202.65 o 
   5   8   9        0.18       63.05     99.09 o 
   6   8   9     2232.81     2846.72    194.71 o 
   7   8   9      121.57       19.89    105.23 o 
   8   8   9      391.85      369.16    128.57 o 
   9   8   9      126.66      137.60    118.83 o 
  10   8   9     5030.04     5223.54    303.73 o 
  11   8   9      125.67      205.08    209.78 o 
  12   8   9     2433.10     2290.14    250.79 o 
  13   8   9       28.45      -60.35    127.86 o 
  14   8   9      351.80      116.19    168.62 o 
  15   8   9      103.18      -25.26    176.06 o 
  16   8   9      700.58      499.34    283.52 o 
  17   8   9       52.80      106.51    185.64 o 
 -21   9   9       43.39       73.53    390.48 o 
 -20   9   9     1883.39     1965.94    327.22 o 
 -19   9   9      536.39      587.05    241.03 o 
 -18   9   9        3.87      -98.31    193.78 o 
 -17   9   9       19.25      186.19    171.94 o 
 -16   9   9     2898.99     2981.44    374.25 o 
 -15   9   9      221.54      267.68    164.92 o 
 -14   9   9     2760.00     3400.99    301.03 o 
 -13   9   9      219.89      117.00    142.01 o 
 -12   9   9      532.19      137.75    221.94 o 
 -11   9   9       24.84      -36.10    122.75 o 
 -10   9   9     6209.10     5690.09    577.44 o 
  -9   9   9        2.20     -191.49    127.66 o 
  -8   9   9     3468.22     3249.01    284.47 o 
  -7   9   9        0.30      -96.92    167.04 o 
  -6   9   9      419.34      440.26    167.47 o 
  -5   9   9      177.04       16.52    129.62 o 
  -4   9   9     4160.01     3865.16    254.16 o 
  -3   9   9      363.23      572.57    192.50 o 
  -2   9   9     2849.24     2948.45    327.56 o 
  -1   9   9       76.55      -59.55    120.50 o 
   0   9   9      239.04       81.26    103.80 o 
   1   9   9       26.35      -79.41    100.29 o 
   2   9   9     5772.03     5665.31    271.63 o 
   3   9   9      348.75      389.36    116.68 o 
   4   9   9     1368.10     1493.11    157.47 o 
   5   9   9        2.61       -8.36    108.19 o 
   6   9   9      518.15      506.03    133.60 o 
   7   9   9      338.97      209.51    122.20 o 
   8   9   9     3173.78     3016.21    273.68 o 
   9   9   9      316.80      386.77    140.39 o 
  10   9   9      496.89      535.58    154.61 o 
  11   9   9      109.89      197.92    175.28 o 
  12   9   9      393.82       81.48    176.00 o 
  13   9   9        0.50      122.44    188.10 o 
  14   9   9     3447.04     3970.13    363.43 o 
 -18  10   9     1937.24     1955.29    349.36 o 
 -17  10   9       21.64      124.04    218.26 o 
 -16  10   9      505.19      580.68    247.25 o 
 -15  10   9      672.84     1015.62    390.12 o 
 -14  10   9       50.19      194.29    208.99 o 
 -13  10   9       23.15      127.85    189.83 o 
 -12  10   9     1789.03     1817.53    301.70 o 
 -11  10   9      368.62      290.56    217.43 o 
 -10  10   9      303.25      321.93    160.12 o 
  -9  10   9      211.27      287.12    248.73 o 
  -8  10   9     1148.59     1021.27    288.46 o 
  -7  10   9       55.35      122.29    157.14 o 
  -6  10   9     2456.03     2722.80    277.38 o 
  -5  10   9       66.72      -38.16    156.48 o 
  -4  10   9      349.10      447.85    175.50 o 
  -3  10   9      195.94      -44.29    141.25 o 
  -2  10   9     1151.04      892.63    250.91 o 
  -1  10   9        0.95       -7.73    130.91 o 
   0  10   9     2990.55     3547.13    256.74 o 
   1  10   9       30.83     -122.19    120.63 o 
   2  10   9      372.47      302.03    145.69 o 
   3  10   9       30.87       -8.95    131.27 o 
   4  10   9     1769.19     1838.34    205.04 o 
   5  10   9       15.42      164.25    121.36 o 
   6  10   9     4647.40     4890.03    346.89 o 
   7  10   9       24.07      234.87    221.43 o 
   8  10   9      229.33      122.79    137.64 o 
   9  10   9       13.88       89.31    158.33 o 
  10  10   9      834.30      794.75    218.35 o 
  11  10   9       41.38      139.25    189.72 o 
 -13  11   9        9.55      -53.50    221.83 o 
 -12  11   9        6.55      -47.87    195.42 o 
 -11  11   9      236.15      -22.55    195.88 o 
 -10  11   9      309.92      600.40    246.00 o 
  -9  11   9      193.38      427.68    229.88 o 
  -8  11   9      483.42      532.55    252.86 o 
  -7  11   9      222.67     -148.42    209.67 o 
  -6  11   9        0.70       24.93    215.37 o 
  -5  11   9     1034.77      897.04    222.01 o 
  -4  11   9      620.69      826.31    412.43 o 
  -3  11   9      589.48      757.95    255.04 o 
  -2  11   9      641.34      397.55    188.06 o 
  -1  11   9        4.87     -207.80    138.53 o 
   0  11   9        6.82      -41.54    138.89 o 
   1  11   9      126.79      289.70    150.74 o 
   2  11   9      434.09      237.43    154.35 o 
   3  11   9        0.66       30.76    187.51 o 
   4  11   9      486.10      614.83    201.70 o 
   5  11   9      293.08      530.40    372.99 o 
   6  11   9       17.73      886.26    395.48 o 
 -32   0  10      949.41     1004.76    397.26 o 
 -31   0  10      169.31      666.74    362.28 o 
 -30   0  10     5151.00     3448.65    557.52 o 
 -29   0  10      111.22     -132.78    254.85 o 
 -28   0  10      354.71       -9.64    260.20 o 
 -27   0  10      786.19     1125.76    338.73 o 
 -26   0  10     4157.65     3437.23    499.34 o 
 -25   0  10      794.51      479.71    309.46 o 
 -24   0  10    33280.60    30858.35   1625.46 o 
 -23   0  10     3445.25     3961.86    656.04 o 
 -22   0  10     5170.14     5022.78    358.97 o 
 -21   0  10     3188.53     2865.26    265.60 o 
 -20   0  10    11223.07    11508.61    510.80 o 
 -19   0  10      310.85      212.52    101.65 o 
 -18   0  10    32926.12    32784.47    880.51 o 
 -17   0  10     1791.96     1795.42    148.26 o 
 -16   0  10      229.69      135.73    105.76 o 
 -15   0  10     7539.62     8639.58    382.72 o 
 -14   0  10    35011.89    38895.23   1398.45 o 
 -13   0  10        4.42      -71.41     71.51 o 
 -12   0  10    45299.26    50256.61   1397.42 o 
 -11   0  10     8882.46     8289.14    280.76 o 
 -10   0  10    11937.94    11573.88    355.81 o 
  -9   0  10    23216.33    22361.31    674.54 o 
  -8   0  10    15135.08    16841.22    695.21 o 
  -7   0  10     1410.46     1797.51    194.17 o 
  -6   0  10    74482.24    73228.94   1790.34 o 
  -5   0  10      353.81      348.74     93.30 o 
  -4   0  10      225.45      249.92     67.37 o 
  -3   0  10      482.58      296.64     73.18 o 
  -2   0  10    59815.54    58563.40   1454.54 o 
  -1   0  10        0.17      -33.99     58.87 o 
   0   0  10    75763.69    75317.10   1854.28 o 
   1   0  10      110.91      -75.95     62.82 o 
   2   0  10     1736.95     1445.96    128.24 o 
   3   0  10     1782.92     1164.09    140.28 o 
   4   0  10    19584.55    18924.70    554.66 o 
   5   0  10    18817.77    19127.47    560.96 o 
   6   0  10     8223.83     7224.77    295.08 o 
   7   0  10     5597.16     4866.15    348.36 o 
   8   0  10      780.35      720.92    135.54 o 
   9   0  10     6324.33     5806.03    519.30 o 
  10   0  10    28464.09    24789.97   2122.72 o 
  11   0  10      393.59      244.02    122.38 o 
  12   0  10    15960.66    17241.96    722.61 o 
  13   0  10     1796.50     1924.94    258.12 o 
  14   0  10      408.26       91.96    203.12 o 
  15   0  10       80.46     -128.79     93.94 o 
  16   0  10     3487.48     4081.19    364.03 o 
  17   0  10     1891.20     1878.15    491.15 o 
  18   0  10     3240.66     3397.56    608.35 o 
  19   0  10      193.71      178.21    156.79 o 
  20   0  10      432.42      623.48    178.29 o 
  21   0  10       11.23      -99.86    177.58 o 
  22   0  10     3962.43     4081.66    329.85 o 
  23   0  10      197.55     -149.20    269.48 o 
  24   0  10     3632.45     3742.05    600.00 o 
 -32   1  10     1714.54     1664.70    321.65 o 
 -31   1  10      117.14      242.32    238.99 o 
 -30   1  10       16.96      196.53    210.75 o 
 -29   1  10      536.44      143.58    201.54 o 
 -28   1  10     5475.26     6066.68    486.84 o 
 -27   1  10       18.89       20.76    174.25 o 
 -26   1  10     2214.11     2113.38    230.58 o 
 -25   1  10     1334.35     1935.32    220.74 o 
 -24   1  10     2119.58     1646.93    206.25 o 
 -23   1  10     3480.29     3754.98    300.66 o 
 -22   1  10    13189.08    13483.62    510.02 o 
 -21   1  10     4437.88     4100.00    223.07 o 
 -20   1  10    10712.61    11302.65    317.02 o 
 -19   1  10      544.49      405.29     92.38 o 
 -18   1  10     5351.14     6151.68    209.17 o 
 -17   1  10      854.72      778.36     81.38 o 
 -16   1  10    22670.60    25708.50    500.10 o 
 -15   1  10        3.86      -76.81     61.19 o 
 -14   1  10     4988.07     4753.59    159.12 o 
 -13   1  10     8356.66     7467.71    234.64 o 
 -12   1  10     7256.63     7132.68    197.40 o 
 -11   1  10    11109.75    12502.53    423.71 o 
 -10   1  10    24423.84    23459.08    542.49 o 
  -9   1  10        9.45       40.42     36.35 o 
  -8   1  10    28172.53    29199.73    538.42 o 
  -7   1  10      182.92      219.32     56.05 o 
  -6   1  10     1990.61     2417.07    105.03 o 
  -5   1  10       64.13      314.34     49.74 o 
  -4   1  10    54207.35    59556.22   1042.30 o 
  -3   1  10      227.09      452.98     63.32 o 
  -2   1  10    24991.05    25294.35    477.80 o 
  -1   1  10     4833.61     4420.62    136.02 o 
   0   1  10    19232.96    17131.93    348.21 o 
   1   1  10    11156.91    10726.26    245.27 o 
   2   1  10    63344.77    58200.95   1036.05 o 
   3   1  10     4263.22     4534.75    150.98 o 
   4   1  10    20745.18    19579.66    401.95 o 
   5   1  10      260.52       -9.28     76.67 o 
   6   1  10     1891.18     1735.33    111.05 o 
   7   1  10     1765.45     1069.88    101.10 o 
   8   1  10    26860.29    27316.67    607.48 o 
   9   1  10      246.43      279.14     87.14 o 
  10   1  10     4775.33     4581.87    232.52 o 
  11   1  10     3191.71     3381.69    175.79 o 
  12   1  10     3414.93     2955.36    169.81 o 
  13   1  10     1990.91     2445.82    161.88 o 
  14   1  10    12393.00    13082.42    348.75 o 
  15   1  10     1168.26      839.38    121.43 o 
  16   1  10      123.32     -112.64     92.48 o 
  17   1  10       20.60      -65.90     99.91 o 
  18   1  10     1439.96     1754.35    155.70 o 
  19   1  10      122.91       50.23    110.48 o 
  20   1  10     2898.18     3044.57    220.08 o 
  21   1  10       30.52      149.56    133.88 o 
  22   1  10      236.23      169.92    202.00 o 
  23   1  10       86.05      250.70    153.96 o 
  24   1  10     1901.42     2064.20    240.63 o 
 -31   2  10     1701.49     1833.97    324.44 o 
 -30   2  10     2248.20     2710.09    506.48 o 
 -29   2  10      117.74      419.72    293.22 o 
 -28   2  10      377.76      464.53    174.59 o 
 -27   2  10     1025.13     1275.20    300.06 o 
 -26   2  10      250.69      252.64    161.07 o 
 -25   2  10     7025.56     6723.58    372.89 o 
 -24   2  10     2576.12     2341.83    234.38 o 
 -23   2  10     2719.87     2615.06    199.07 o 
 -22   2  10      134.35       74.30    106.00 o 
 -21   2  10      303.48      258.64    113.75 o 
 -20   2  10     6700.86     6735.66    280.83 o 
 -19   2  10      718.96      938.52    134.25 o 
 -18   2  10    10871.48    10110.09    336.59 o 
 -17   2  10      982.91     1108.05    129.60 o 
 -16   2  10     1892.13     2090.58    119.91 o 
 -15   2  10     1692.90     1839.85    111.10 o 
 -14   2  10     3886.84     4525.80    223.05 o 
 -13   2  10    16565.69    16361.95    361.53 o 
 -12   2  10    10348.84    11111.25    246.14 o 
 -11   2  10    10166.35     9889.76    231.93 o 
 -10   2  10      693.68      504.66     53.88 o 
  -9   2  10     3741.75     3166.06    119.41 o 
  -8   2  10    22563.46    25644.83    484.30 o 
  -7   2  10    10021.90     9664.70    220.12 o 
  -6   2  10    16061.52    14297.47    296.63 o 
  -5   2  10     2953.08     2709.80    105.98 o 
  -4   2  10       71.71       63.86     43.34 o 
  -3   2  10     2125.79     2038.84     93.87 o 
  -2   2  10     2984.52     2935.61    110.99 o 
  -1   2  10    13345.78    11617.56    281.91 o 
   0   2  10     6275.80     6157.17    238.29 o 
   1   2  10     4094.86     3819.86    130.21 o 
   2   2  10     2274.93     2354.32    107.07 o 
   3   2  10     6753.18     5892.76    170.67 o 
   4   2  10     3106.26     2792.16    147.81 o 
   5   2  10    10126.67    10224.27    254.11 o 
   6   2  10     3215.72     2994.24    136.91 o 
   7   2  10       31.21      -93.07     62.05 o 
   8   2  10      405.92      240.59     80.76 o 
   9   2  10     3618.04     3593.23    181.20 o 
  10   2  10      476.61      435.86     99.20 o 
  11   2  10     6685.53     6662.61    307.22 o 
  12   2  10      456.70      736.95    112.37 o 
  13   2  10     1361.64     1395.46    134.49 o 
  14   2  10      251.22      133.83     95.67 o 
  15   2  10     1896.11     2015.63    172.00 o 
  16   2  10     1214.69     1368.94    158.16 o 
  17   2  10     3232.06     3170.18    213.18 o 
  18   2  10     1317.04     1183.02    226.14 o 
  19   2  10     1398.68      989.16    177.17 o 
  20   2  10        4.53      -90.37    128.49 o 
  21   2  10     1564.60     1967.64    216.86 o 
  22   2  10      176.66      185.45    152.16 o 
  23   2  10     1204.08     1409.29    208.97 o 
 -31   3  10       50.69       30.81    225.23 o 
 -30   3  10     1468.54     1776.81    292.10 o 
 -29   3  10     4247.52     4167.16    339.98 o 
 -28   3  10      666.52      535.44    187.28 o 
 -27   3  10     8571.24     8757.56    507.15 o 
 -26   3  10        1.42      -19.00    144.94 o 
 -25   3  10      143.28      246.53    124.60 o 
 -24   3  10      190.31      151.56    177.89 o 
 -23   3  10     1858.71     1724.27    176.87 o 
 -22   3  10       11.79     -169.01    112.67 o 
 -21   3  10     6437.38     6359.91    468.35 o 
 -20   3  10       16.25     -147.93     98.62 o 
 -19   3  10      129.53       97.76    111.57 o 
 -18   3  10     3576.87     3514.12    307.93 o 
 -17   3  10    10723.84    10826.81    357.80 o 
 -16   3  10     2987.49     2758.42    182.48 o 
 -15   3  10    27803.03    29085.70    714.34 o 
 -14   3  10      586.28      644.17    114.49 o 
 -13   3  10     2835.04     2740.99    195.67 o 
 -12   3  10      202.92      140.49     63.84 o 
 -11   3  10    19831.94    21374.02    471.04 o 
 -10   3  10      332.19      256.84     74.86 o 
  -9   3  10    22399.33    20915.30    459.42 o 
  -8   3  10      898.44      959.22     64.39 o 
  -7   3  10      834.94     1087.21     76.08 o 
  -6   3  10     6181.76     7389.01    188.49 o 
  -5   3  10    30691.96    29510.35    553.87 o 
  -4   3  10    11656.59    11118.17    269.56 o 
  -3   3  10    43043.62    39636.68    721.16 o 
  -2   3  10      464.48      978.77     94.06 o 
  -1   3  10      451.38      630.58     60.13 o 
   0   3  10      735.52      229.35     53.87 o 
   1   3  10    25047.87    24429.97    475.81 o 
   2   3  10     2478.61     3192.97    122.40 o 
   3   3  10    23276.10    25572.13    502.37 o 
   4   3  10     1825.69     1829.41    101.09 o 
   5   3  10      882.14      458.48     71.72 o 
   6   3  10      111.91        8.00     64.09 o 
   7   3  10    24867.73    24202.10    495.95 o 
   8   3  10       52.30       13.14     78.45 o 
   9   3  10    15658.23    15063.34    577.93 o 
  10   3  10      761.09      855.76    129.75 o 
  11   3  10        2.67     -146.66     97.77 o 
  12   3  10       59.31      -30.60    100.50 o 
  13   3  10    10295.65    10531.36    344.60 o 
  14   3  10     1434.95     1599.42    168.58 o 
  15   3  10    10676.74    10945.15    501.41 o 
  16   3  10      237.37      542.15    136.75 o 
  17   3  10     1556.13     1230.80    162.65 o 
  18   3  10        0.08       -2.23    120.20 o 
  19   3  10     8203.92     8259.57    384.83 o 
  20   3  10        6.03      -16.81    135.13 o 
  21   3  10     3501.39     3291.02    272.27 o 
  22   3  10        3.98      129.72    150.57 o 
  23   3  10        0.67      -16.47    154.78 o 
 -30   4  10       18.36      192.46    185.19 o 
 -29   4  10     3160.47     3765.49    337.47 o 
 -28   4  10      754.11      672.60    335.64 o 
 -27   4  10       11.43       10.36    154.06 o 
 -26   4  10      924.39     1082.72    172.30 o 
 -25   4  10     5054.56     5569.68    309.09 o 
 -24   4  10       17.84      330.75    147.45 o 
 -23   4  10     4642.33     4081.50    253.98 o 
 -22   4  10      825.01      761.68    143.96 o 
 -21   4  10      474.63      204.35    114.87 o 
 -20   4  10      522.38      599.01    131.57 o 
 -19   4  10    14652.96    15089.70    459.66 o 
 -18   4  10      879.84     1527.81    211.48 o 
 -17   4  10    18616.68    19032.46    535.78 o 
 -16   4  10     3447.88     3389.82    239.61 o 
 -15   4  10      423.00      440.88    111.92 o 
 -14   4  10     1992.15     1725.25    221.48 o 
 -13   4  10    26586.47    27886.06    868.41 o 
 -12   4  10      471.44      352.95     74.32 o 
 -11   4  10     9007.77     8540.70    247.42 o 
 -10   4  10      982.82     1227.52    101.10 o 
  -9   4  10     7178.96     7417.18    302.02 o 
  -8   4  10     2140.38     2144.83    115.43 o 
  -7   4  10    30181.77    31283.38    586.75 o 
  -6   4  10      446.66      797.40     78.64 o 
  -5   4  10    15745.09    14426.35    310.36 o 
  -4   4  10    12540.45    13277.61    290.22 o 
  -3   4  10     6719.51     6431.84    186.94 o 
  -2   4  10       29.11      -52.53     42.54 o 
  -1   4  10     8583.16     7169.10    223.60 o 
   0   4  10      615.42      594.31     87.01 o 
   1   4  10     7463.25     6841.10    252.51 o 
   2   4  10     4327.87     4567.09    193.71 o 
   3   4  10     3894.20     3465.45    176.01 o 
   4   4  10        6.48     -111.41     77.50 o 
   5   4  10    29472.50    29532.78    655.77 o 
   6   4  10       96.63       26.87     90.74 o 
   7   4  10     5705.86     5259.03    228.10 o 
   8   4  10       16.71     -132.45     88.30 o 
   9   4  10     4529.67     4794.55    232.31 o 
  10   4  10        4.43      -95.04    106.89 o 
  11   4  10    11643.64    11582.00    398.58 o 
  12   4  10      587.45      331.03    117.75 o 
  13   4  10     2785.54     2427.16    187.81 o 
  14   4  10      124.52       18.92    178.54 o 
  15   4  10     4125.07     4074.28    247.99 o 
  16   4  10       81.38      -45.77    118.88 o 
  17   4  10    10041.63     9833.13    408.13 o 
  18   4  10       13.29      151.76    140.04 o 
  19   4  10     1165.33     1250.92    193.15 o 
  20   4  10       18.40     -196.20    130.80 o 
  21   4  10     2955.46     3240.89    277.60 o 
  22   4  10       91.66       56.94    157.26 o 
 -29   5  10      217.14      242.36    195.62 o 
 -28   5  10      940.19     1038.23    192.59 o 
 -27   5  10     1746.95     2151.06    225.44 o 
 -26   5  10       95.05       61.99    137.85 o 
 -25   5  10      659.35      772.05    162.30 o 
 -24   5  10      898.48      903.22    171.14 o 
 -23   5  10     1033.29     1132.82    169.73 o 
 -22   5  10     1589.40     1583.11    181.94 o 
 -21   5  10     4375.30     4835.49    317.68 o 
 -20   5  10     1573.93     1542.36    171.14 o 
 -19   5  10        2.16      -52.05    103.50 o 
 -18   5  10     1290.25     1213.78    175.21 o 
 -17   5  10      314.81      238.75    125.19 o 
 -16   5  10     8600.55     8697.49    328.21 o 
 -15   5  10     5995.17     5746.56    277.64 o 
 -14   5  10      533.52      546.28    146.45 o 
 -13   5  10     1804.63     1784.25    160.32 o 
 -12   5  10     4901.60     4466.79    232.47 o 
 -11   5  10     4355.52     4526.49    227.93 o 
 -10   5  10     5395.26     5383.52    207.35 o 
  -9   5  10     8018.92     8075.51    252.95 o 
  -8   5  10       99.23       63.40     55.18 o 
  -7   5  10      839.29      861.19     96.11 o 
  -6   5  10     2479.65     2900.17    127.49 o 
  -5   5  10     2550.27     2110.16    118.90 o 
  -4   5  10     1314.87     1574.61     98.19 o 
  -3   5  10    15660.33    16044.61    457.20 o 
  -2   5  10      543.60      589.92     93.00 o 
  -1   5  10     1377.78     1171.83    113.50 o 
   0   5  10    15937.17    15317.76    418.12 o 
   1   5  10     8728.74     8844.95    318.13 o 
   2   5  10      743.84      785.45    111.52 o 
   3   5  10     9886.56     9139.06    286.13 o 
   4   5  10      155.25      180.60     95.29 o 
   5   5  10      323.30      345.61    102.63 o 
   6   5  10      992.66      847.94    123.88 o 
   7   5  10     6578.83     6146.68    252.19 o 
   8   5  10      239.64      165.79    104.98 o 
   9   5  10     5508.76     5613.82    258.92 o 
  10   5  10        1.60       26.87    106.55 o 
  11   5  10      934.73      794.50    132.35 o 
  12   5  10     3375.47     3604.86    225.77 o 
  13   5  10     4487.98     4847.41    260.74 o 
  14   5  10      250.12       64.31    116.75 o 
  15   5  10     2002.75     1668.95    239.54 o 
  16   5  10       26.36     -134.91    120.86 o 
  17   5  10       37.54     -185.13    123.42 o 
  18   5  10      171.72       47.52    155.43 o 
  19   5  10     1098.19     1270.53    195.79 o 
  20   5  10       16.67      -89.02    134.47 o 
  21   5  10     1674.29     1630.86    225.78 o 
 -28   6  10       93.26      121.00    158.01 o 
 -27   6  10       24.65      -82.77    172.69 o 
 -26   6  10     1698.98     1869.33    222.91 o 
 -25   6  10      301.43      606.91    167.31 o 
 -24   6  10     3898.83     4138.81    286.53 o 
 -23   6  10      276.97      300.80    146.79 o 
 -22   6  10       35.11      -55.27    130.91 o 
 -21   6  10       17.74       49.69    127.43 o 
 -20   6  10     1719.95     1679.33    185.16 o 
 -19   6  10      746.24     1056.36    260.12 o 
 -18   6  10     1645.57     1559.97    176.35 o 
 -17   6  10        0.27      -61.66    109.08 o 
 -16   6  10        9.45      148.13    130.66 o 
 -15   6  10      759.43      645.85    279.01 o 
 -14   6  10     6388.54     5590.30    289.33 o 
 -13   6  10     2462.00     2257.94    190.06 o 
 -12   6  10     5218.31     5884.83    281.00 o 
 -11   6  10      445.13      505.38    128.06 o 
 -10   6  10       64.74       -6.97    113.75 o 
  -9   6  10       35.17       -9.04     84.57 o 
  -8   6  10     5211.42     4212.15    223.19 o 
  -7   6  10      104.49      205.67     94.60 o 
  -6   6  10     4793.87     4099.50    162.02 o 
  -5   6  10      344.76      664.04    121.27 o 
  -4   6  10       28.23      -25.66    101.18 o 
  -3   6  10      331.71      337.82    135.15 o 
  -2   6  10     3693.75     3989.46    192.40 o 
  -1   6  10       20.67       -8.43     84.86 o 
   0   6  10    10724.08    11371.46    332.05 o 
   1   6  10     2477.68     2468.28    163.71 o 
   2   6  10       14.22      -59.88     78.60 o 
   3   6  10        1.37      -51.26     97.42 o 
   4   6  10     5674.86     5104.42    236.43 o 
   5   6  10      519.53      447.33    110.35 o 
   6   6  10     1880.84     1746.59    153.79 o 
   7   6  10       40.47       -7.96     97.54 o 
   8   6  10      536.20      244.45    132.25 o 
   9   6  10      457.90      283.52    113.16 o 
  10   6  10     8244.99     8417.69    341.76 o 
  11   6  10       37.32       78.99    105.76 o 
  12   6  10      731.84      897.21    146.46 o 
  13   6  10       24.64      -92.63    115.62 o 
  14   6  10       20.64       57.18    131.07 o 
  15   6  10      575.41      434.99    145.50 o 
  16   6  10     1443.02     1789.27    209.58 o 
  17   6  10      135.47       66.17    136.42 o 
  18   6  10      903.11      966.67    186.03 o 
  19   6  10       44.79       80.67    152.00 o 
  20   6  10      438.39      784.17    240.90 o 
 -26   7  10     1301.42     1171.28    247.52 o 
 -25   7  10     1011.44     1041.25    192.69 o 
 -24   7  10      263.21       98.08    145.21 o 
 -23   7  10      541.94      695.95    190.21 o 
 -22   7  10     5524.69     5847.15    331.59 o 
 -21   7  10       16.58      -23.94    136.54 o 
 -20   7  10     8582.05     7699.02    557.17 o 
 -19   7  10      226.34      321.07    139.36 o 
 -18   7  10      107.56      -30.37    134.00 o 
 -17   7  10        8.23     -196.48    130.99 o 
 -16   7  10     8091.47     8098.93    382.08 o 
 -15   7  10      230.70      -45.65    138.02 o 
 -14   7  10      613.83      818.50    143.45 o 
 -13   7  10      606.83      624.70    133.57 o 
 -12   7  10     1603.50     1293.36    159.01 o 
 -11   7  10      771.07      862.15    143.01 o 
 -10   7  10    11160.04    11498.99    390.95 o 
  -9   7  10      158.55      298.68    118.97 o 
  -8   7  10     6658.59     6883.08    295.96 o 
  -7   7  10      298.48      190.22    111.97 o 
  -6   7  10     1346.20     1299.38    156.65 o 
  -5   7  10      320.54      566.67    129.53 o 
  -4   7  10    10754.56    11200.46    361.39 o 
  -3   7  10      395.76      138.41     95.34 o 
  -2   7  10       31.55       42.00     92.56 o 
  -1   7  10     1594.24     1385.70    140.28 o 
   0   7  10    11669.64    11794.95    424.02 o 
   1   7  10      161.80      116.40     99.76 o 
   2   7  10    10145.24    11398.75    491.61 o 
   3   7  10      116.40       74.25     93.99 o 
   4   7  10     2764.94     2562.12    178.27 o 
   5   7  10       35.23      -19.29     93.52 o 
   6   7  10     1860.27     1843.05    163.81 o 
   7   7  10      132.64        2.87    124.06 o 
   8   7  10     7074.71     7291.89    288.73 o 
   9   7  10     1356.08     1288.75    167.50 o 
  10   7  10      354.44      448.96    129.84 o 
  11   7  10        1.04     -153.16    107.03 o 
  12   7  10     3396.43     3013.35    244.88 o 
  13   7  10        6.03      -76.94    122.12 o 
  14   7  10     3679.11     4231.99    335.99 o 
  15   7  10        0.90       80.42    132.72 o 
  16   7  10      852.65      882.10    171.26 o 
  17   7  10        9.20       47.13    178.55 o 
  18   7  10      433.74      247.99    265.07 o 
 -24   8  10     2055.61     1695.60    278.48 o 
 -23   8  10      729.86     1122.33    239.06 o 
 -22   8  10      414.10      169.44    185.12 o 
 -21   8  10     1659.16     2063.43    268.98 o 
 -20   8  10      733.67      517.98    169.39 o 
 -19   8  10        5.78      -62.80    143.35 o 
 -18   8  10     2902.02     2721.65    263.74 o 
 -17   8  10     1613.11     1503.62    187.28 o 
 -16   8  10     1280.73     1441.59    180.21 o 
 -15   8  10      290.74      219.42    131.89 o 
 -14   8  10     2236.30     2086.79    201.80 o 
 -13   8  10        0.95       82.76    145.55 o 
 -12   8  10     5325.30     5557.38    346.93 o 
 -11   8  10      928.80      647.48    174.96 o 
 -10   8  10      340.45      295.77    155.08 o 
  -9   8  10      133.90       21.51    129.08 o 
  -8   8  10     5378.28     4767.97    331.87 o 
  -7   8  10      647.43      738.13    191.39 o 
  -6   8  10     5226.59     5094.75    270.19 o 
  -5   8  10      237.52      148.60    115.35 o 
  -4   8  10      516.91      676.85    159.22 o 
  -3   8  10      271.49      300.70    122.90 o 
  -2   8  10     3499.42     3578.90    202.69 o 
  -1   8  10        3.11     -126.44     89.27 o 
   0   8  10     6447.34     6537.50    268.34 o 
   1   8  10       61.52       30.18     96.52 o 
   2   8  10        0.30      -68.85    101.01 o 
   3   8  10      340.78      257.74    157.91 o 
   4   8  10     4953.10     4613.16    242.58 o 
   5   8  10      408.16      518.76    124.50 o 
   6   8  10     3367.60     3492.68    256.73 o 
   7   8  10     1046.86      879.39    142.30 o 
   8   8  10        0.22     -136.10    101.38 o 
   9   8  10      135.26      160.78    125.03 o 
  10   8  10     2718.83     2872.93    237.33 o 
  11   8  10       33.97      322.15    141.45 o 
  12   8  10      639.34      802.83    170.79 o 
  13   8  10       49.07     -136.46    127.85 o 
  14   8  10       20.12      -28.39    137.13 o 
  15   8  10       58.29       18.59    178.64 o 
  16   8  10     2607.00     2796.02    328.34 o 
 -21   9  10       91.84      -95.69    310.71 o 
 -20   9  10      491.87      740.83    210.87 o 
 -19   9  10      596.33      803.38    262.43 o 
 -18   9  10      299.22      550.19    347.65 o 
 -17   9  10     3248.48     3424.10    634.23 o 
 -16   9  10      543.73      285.26    165.46 o 
 -15   9  10      567.70      394.93    224.50 o 
 -14   9  10      747.97      912.27    189.41 o 
 -13   9  10       70.75     -140.20    133.26 o 
 -12   9  10       65.07      117.45    163.29 o 
 -11   9  10      642.31      313.86    196.05 o 
 -10   9  10      879.26      822.80    186.63 o 
  -9   9  10       12.20      -94.54    139.04 o 
  -8   9  10      391.82      402.88    158.89 o 
  -7   9  10     1877.15     1722.21    230.59 o 
  -6   9  10      135.77      200.89    172.06 o 
  -5   9  10     2924.72     3346.27    238.47 o 
  -4   9  10     1805.36     1970.40    228.67 o 
  -3   9  10      911.19     1153.62    229.57 o 
  -2   9  10      311.53      189.47     96.66 o 
  -1   9  10       60.14      -80.75    148.73 o 
   0   9  10      125.72       -1.51    122.56 o 
   1   9  10      423.37      272.79    116.75 o 
   2   9  10      318.39      372.71    121.57 o 
   3   9  10      808.43      759.21    136.71 o 
   4   9  10      356.05      271.96    113.53 o 
   5   9  10     1082.97      857.02    155.69 o 
   6   9  10      304.69       34.20    127.52 o 
   7   9  10      706.09      665.07    143.81 o 
   8   9  10     1399.50     1449.37    243.27 o 
   9   9  10      254.51      407.72    184.23 o 
  10   9  10      264.01      287.14    188.25 o 
  11   9  10      132.01      260.23    145.51 o 
  12   9  10       33.30       80.74    184.12 o 
  13   9  10      551.04      684.43    213.24 o 
 -18  10  10       18.79      366.82    238.90 o 
 -17  10  10      331.80      477.59    366.39 o 
 -16  10  10       30.39      208.24    208.69 o 
 -15  10  10       27.32     -151.46    297.32 o 
 -14  10  10       20.14       27.72    215.94 o 
 -13  10  10      881.13      818.96    251.97 o 
 -12  10  10       57.45       44.09    122.40 o 
 -11  10  10      107.41       89.31    142.23 o 
 -10  10  10       90.00     -213.33    156.76 o 
  -9  10  10     1118.22      859.29    199.24 o 
  -8  10  10        2.13      -51.42    146.91 o 
  -7  10  10     3821.24     3008.14    385.30 o 
  -6  10  10       96.99        5.01    153.06 o 
  -5  10  10      525.31      452.45    180.60 o 
  -4  10  10      289.21      127.72    393.34 o 
  -3  10  10      128.79       32.94    130.68 o 
  -2  10  10       37.61       73.17     93.79 o 
  -1  10  10      776.12      754.05    186.24 o 
   0  10  10      155.04      208.25    138.13 o 
   1  10  10      317.50      337.89    146.32 o 
   2  10  10       10.18       58.43    135.58 o 
   3  10  10      869.68     1019.35    180.25 o 
   4  10  10       16.94      151.33    147.81 o 
   5  10  10     2781.45     2804.50    340.95 o 
   6  10  10      191.28      276.66    149.87 o 
   7  10  10      182.89      393.23    167.90 o 
   8  10  10       71.67       45.79    140.92 o 
   9  10  10      157.30      186.87    171.98 o 
  10  10  10      220.55      288.88    220.39 o 
 -13  11  10      151.44       96.25    216.18 o 
 -12  11  10       28.71     -184.92    205.72 o 
 -11  11  10      636.98      825.26    264.90 o 
 -10  11  10      627.17      943.31    270.79 o 
  -9  11  10     1251.06     1610.32    305.16 o 
  -8  11  10     1818.80     1731.10    323.23 o 
  -7  11  10       61.88      -48.32    223.90 o 
  -6  11  10      504.39      463.66    232.70 o 
  -5  11  10      997.48      792.43    261.63 o 
  -4  11  10       40.17      190.08    218.61 o 
  -3  11  10     1649.63     1634.29    253.15 o 
  -2  11  10       61.88      238.19    176.44 o 
  -1  11  10      109.96      156.28    178.64 o 
   0  11  10       16.66     -198.53    136.35 o 
   1  11  10      683.35      914.34    186.80 o 
   2  11  10      690.14      546.32    174.11 o 
   3  11  10      385.44      632.72    179.15 o 
   4  11  10      997.00     1161.54    242.12 o 
 -32   1  11      994.16      817.39    284.07 o 
 -31   1  11      119.16       60.74    228.28 o 
 -30   1  11       47.91     -256.00    170.66 o 
 -29   1  11      209.17     -175.47    185.46 o 
 -28   1  11      767.73      621.52    232.91 o 
 -27   1  11     1921.59     2336.43    321.71 o 
 -26   1  11      165.97      265.86    193.69 o 
 -25   1  11     1848.75     2202.63    339.89 o 
 -24   1  11       16.74     -176.49    127.48 o 
 -23   1  11       48.78     -163.61    152.16 o 
 -22   1  11     3080.72     2870.63    242.09 o 
 -21   1  11      502.01      647.75    124.71 o 
 -20   1  11     4089.20     3454.60    203.70 o 
 -19   1  11       32.23       34.27     80.85 o 
 -18   1  11      173.59       81.44     94.34 o 
 -17   1  11     4085.32     4028.79    170.75 o 
 -16   1  11     4705.90     4640.37    169.00 o 
 -15   1  11     7611.43     8491.25    232.50 o 
 -14   1  11     1088.29      899.81     83.03 o 
 -13   1  11     6909.97     6462.96    176.10 o 
 -12   1  11      141.53      461.34     61.66 o 
 -11   1  11      928.73      489.85     56.68 o 
 -10   1  11    12020.83    10749.09    490.05 o 
  -9   1  11        8.22      -15.12     42.25 o 
  -8   1  11     6427.15     5660.42    156.22 o 
  -7   1  11      421.93      253.96     52.20 o 
  -6   1  11     6165.12     5648.50    166.51 o 
  -5   1  11      758.50      695.96     64.69 o 
  -4   1  11     6619.60     6505.36    177.55 o 
  -3   1  11    18004.82    18652.03    411.99 o 
  -2   1  11     3381.03     3357.89    122.54 o 
  -1   1  11     1261.63      995.42     76.46 o 
   0   1  11      909.29     1058.24     78.98 o 
   1   1  11     1304.60     1583.28     95.55 o 
   2   1  11    13446.52    13721.45    302.93 o 
   3   1  11       15.89      -51.61     54.28 o 
   4   1  11     8772.74     8421.68    235.42 o 
   5   1  11      497.90      305.51     74.79 o 
   6   1  11       15.26       -3.96     72.77 o 
   7   1  11     6300.54     6085.70    203.46 o 
   8   1  11     3783.59     3377.93    181.02 o 
   9   1  11     5386.37     5183.41    215.60 o 
  10   1  11      323.82      295.68    100.49 o 
  11   1  11      135.47      -26.15     92.68 o 
  12   1  11     2199.50     1969.67    149.27 o 
  13   1  11     1190.08     1039.72    128.56 o 
  14   1  11     4157.59     3883.36    199.31 o 
  15   1  11       61.95     -131.15     87.43 o 
  16   1  11      874.73      566.82    123.23 o 
  17   1  11        5.52     -146.87     97.91 o 
  18   1  11      830.34      317.92    131.85 o 
  19   1  11     2334.51     2235.86    198.73 o 
  20   1  11     1683.70     1874.90    190.88 o 
  21   1  11     1432.05     1642.19    186.30 o 
  22   1  11      144.48       -8.59    187.22 o 
  23   1  11        0.20      -78.40    151.32 o 
 -31   2  11      387.31      329.97    252.11 o 
 -30   2  11     1122.17      840.35    266.49 o 
 -29   2  11     1916.74     2322.81    607.32 o 
 -28   2  11      655.50      427.09    262.70 o 
 -27   2  11      289.42      137.06    159.49 o 
 -26   2  11      216.67      204.85    152.54 o 
 -25   2  11      656.48      625.00    166.52 o 
 -24   2  11     2378.67     2772.55    455.33 o 
 -23   2  11      893.80     1147.08    147.62 o 
 -22   2  11      707.73      719.30    128.72 o 
 -21   2  11      140.55      115.52    109.26 o 
 -20   2  11      544.97      603.30    128.22 o 
 -19   2  11     1142.56     1430.91    158.52 o 
 -18   2  11    15096.72    14638.84    430.94 o 
 -17   2  11     3068.61     3086.99    203.31 o 
 -16   2  11     3573.58     3279.47    195.36 o 
 -15   2  11       34.99      -52.73     54.03 o 
 -14   2  11     7691.10     7093.94    206.77 o 
 -13   2  11      529.12      736.49     65.73 o 
 -12   2  11    20215.76    19881.45    395.99 o 
 -11   2  11       16.45      -19.84     44.65 o 
 -10   2  11      261.63      280.20     53.18 o 
  -9   2  11        2.61      -49.42     42.94 o 
  -8   2  11    11349.39    11132.66    249.60 o 
  -7   2  11    10848.66    13578.49    290.95 o 
  -6   2  11    25965.39    26411.02    518.48 o 
  -5   2  11    19893.41    21885.44    515.70 o 
  -4   2  11      164.27      180.99     50.81 o 
  -3   2  11      668.30      837.33    111.07 o 
  -2   2  11     6224.31     6086.85    167.48 o 
  -1   2  11     4602.14     3712.75    137.37 o 
   0   2  11     6838.12     6158.78    200.75 o 
   1   2  11     9963.68     9617.23    233.86 o 
   2   2  11      298.68      176.05     57.77 o 
   3   2  11     2167.58     2018.77    158.83 o 
   4   2  11     7110.07     7185.33    237.60 o 
   5   2  11     6204.47     6412.54    197.48 o 
   6   2  11     8500.19     8202.21    232.95 o 
   7   2  11     2450.42     2775.14    145.58 o 
   8   2  11      986.80     1054.97    107.62 o 
   9   2  11     1221.17     1136.85    162.19 o 
  10   2  11     4271.55     3629.42    179.01 o 
  11   2  11      569.03      766.84    116.29 o 
  12   2  11     5991.52     5347.08    224.46 o 
  13   2  11       18.69      -69.87     99.57 o 
  14   2  11       60.46       67.82    106.94 o 
  15   2  11     1020.69      861.88    177.88 o 
  16   2  11     1094.06      906.74    149.47 o 
  17   2  11      698.71      793.68    147.67 o 
  18   2  11     2326.61     2315.94    278.42 o 
  19   2  11        2.74     -166.70    111.13 o 
  20   2  11       58.89     -177.02    118.02 o 
  21   2  11      401.04      480.53    166.64 o 
  22   2  11     1258.36      977.12    196.09 o 
 -31   3  11        6.02      195.82    229.37 o 
 -30   3  11       45.32      255.60    183.24 o 
 -29   3  11       30.50      236.34    178.87 o 
 -28   3  11      670.48      169.92    173.77 o 
 -27   3  11      174.87      358.78    177.37 o 
 -26   3  11      768.82      658.21    182.89 o 
 -25   3  11      776.56      815.27    179.61 o 
 -24   3  11       16.38      -38.31    108.39 o 
 -23   3  11        1.01      -54.12    106.21 o 
 -22   3  11      652.12      343.99    131.99 o 
 -21   3  11       19.22      -32.16    152.75 o 
 -20   3  11       36.00      -42.92    101.73 o 
 -19   3  11     1929.83     2223.14    181.99 o 
 -18   3  11     2486.30     2049.81    227.81 o 
 -17   3  11       34.77      107.19    120.04 o 
 -16   3  11     1576.34     1219.93    144.49 o 
 -15   3  11     2441.20     2450.81    196.62 o 
 -14   3  11     2544.92     2550.02    171.75 o 
 -13   3  11     3692.88     3481.94    201.98 o 
 -12   3  11        9.74       15.88     67.48 o 
 -11   3  11       43.89      237.11     73.74 o 
 -10   3  11     4146.79     4199.31    169.75 o 
  -9   3  11        2.41      -23.67     41.07 o 
  -8   3  11     1273.78     1569.99     85.92 o 
  -7   3  11      513.18      499.03     73.56 o 
  -6   3  11        0.13      -81.61     54.41 o 
  -5   3  11        0.67       31.89     48.97 o 
  -4   3  11     3266.47     3715.63    140.30 o 
  -3   3  11      451.19      671.90     66.81 o 
  -2   3  11     5458.30     5529.57    159.33 o 
  -1   3  11      800.94      803.83     68.38 o 
   0   3  11      119.63       49.10     51.74 o 
   1   3  11      827.55      929.69     73.12 o 
   2   3  11    10564.81    10171.66    291.47 o 
   3   3  11     2735.52     2589.61    120.10 o 
   4   3  11     8210.31     8094.42    219.78 o 
   5   3  11      191.78      202.33     73.07 o 
   6   3  11       54.13      -90.92     68.47 o 
   7   3  11       27.79      -82.83     89.81 o 
   8   3  11     1811.04     1808.71    152.35 o 
   9   3  11       60.50      105.72    106.23 o 
  10   3  11      264.58      272.56    112.92 o 
  11   3  11      139.54       17.57    100.18 o 
  12   3  11      293.28      198.43    154.48 o 
  13   3  11      121.07      -62.50    104.22 o 
  14   3  11     2725.46     2412.38    194.56 o 
  15   3  11      551.47      583.19    135.03 o 
  16   3  11     1097.10      947.24    152.89 o 
  17   3  11      110.61        4.87    119.91 o 
  18   3  11      542.86      483.77    148.32 o 
  19   3  11      498.26      728.12    167.92 o 
  20   3  11     1022.53      907.11    187.02 o 
  21   3  11       14.70       37.17    150.12 o 
  22   3  11        7.55        7.68    151.30 o 
 -30   4  11       31.60      127.76    175.34 o 
 -29   4  11      237.50       83.99    170.57 o 
 -28   4  11        4.12     -129.57    160.12 o 
 -27   4  11       24.86     -165.41    149.57 o 
 -26   4  11       87.93       55.45    128.60 o 
 -25   4  11     1741.46     1302.87    178.70 o 
 -24   4  11        2.38      -95.94    118.28 o 
 -23   4  11      449.56      367.11    132.56 o 
 -22   4  11       92.86       14.97    116.09 o 
 -21   4  11      733.33      764.26    139.48 o 
 -20   4  11      245.70        3.62    109.38 o 
 -19   4  11     4714.67     4322.53    252.49 o 
 -18   4  11     1613.22     1437.58    160.83 o 
 -17   4  11      985.13      863.17    141.94 o 
 -16   4  11      170.17     -260.34    248.30 o 
 -15   4  11      472.62      561.00    141.02 o 
 -14   4  11      237.98      144.15    109.42 o 
 -13   4  11     1860.97     1803.98    208.34 o 
 -12   4  11     1309.67     1611.54    115.07 o 
 -11   4  11       96.84      162.73     74.63 o 
 -10   4  11       30.60      -48.41     71.30 o 
  -9   4  11     1411.29     1293.39    107.41 o 
  -8   4  11       26.94      -25.97     47.50 o 
  -7   4  11     6332.43     7291.68    197.02 o 
  -6   4  11        3.89      -65.10     51.95 o 
  -5   4  11     1873.86     1908.36    101.78 o 
  -4   4  11      144.95      131.27     55.79 o 
  -3   4  11     2116.54     2511.89    114.60 o 
  -2   4  11      825.60      938.25     70.71 o 
  -1   4  11       89.43       42.29     70.33 o 
   0   4  11     1972.69     1974.19    132.03 o 
   1   4  11      347.64      275.06     86.07 o 
   2   4  11      224.87      100.47     86.23 o 
   3   4  11     4813.03     4438.15    197.77 o 
   4   4  11      114.47      201.31     95.19 o 
   5   4  11     5474.65     5112.59    222.50 o 
   6   4  11        8.06       93.25     93.54 o 
   7   4  11      748.62      753.76    122.24 o 
   8   4  11        0.44     -122.13     93.69 o 
   9   4  11      264.32       92.12    109.14 o 
  10   4  11        7.24     -135.09    102.00 o 
  11   4  11     1999.98     1745.51    166.21 o 
  12   4  11       18.71       48.14     97.94 o 
  13   4  11      321.86      155.94    161.14 o 
  14   4  11      211.91      289.49    123.90 o 
  15   4  11      367.77      305.06    131.22 o 
  16   4  11      204.79      218.14    134.33 o 
  17   4  11     2552.80     2579.52    232.80 o 
  18   4  11       11.13     -128.83    160.79 o 
  19   4  11      403.01      431.99    161.92 o 
  20   4  11        7.10      107.21    187.49 o 
  21   4  11       15.18      -47.60    172.73 o 
 -29   5  11     1225.31      349.39    198.00 o 
 -28   5  11        0.43     -176.32    168.26 o 
 -27   5  11     3470.02     2926.16    247.99 o 
 -26   5  11       85.23      226.51    140.59 o 
 -25   5  11     1409.62     1502.84    191.13 o 
 -24   5  11       73.04       70.15    128.41 o 
 -23   5  11     1225.94     1085.08    166.76 o 
 -22   5  11     1242.64     1328.82    175.00 o 
 -21   5  11     4249.78     3425.50    241.05 o 
 -20   5  11     5262.11     5836.17    299.69 o 
 -19   5  11       44.51     -150.90    107.11 o 
 -18   5  11      697.01      727.89    142.35 o 
 -17   5  11     6307.43     5553.87    488.72 o 
 -16   5  11      170.20      -90.18    130.46 o 
 -15   5  11     7913.36     7982.63    313.63 o 
 -14   5  11       89.97       60.04    102.44 o 
 -13   5  11      809.42     1060.23    156.86 o 
 -12   5  11        0.07     -121.10     95.18 o 
 -11   5  11     1978.37     1711.62    154.85 o 
 -10   5  11     4160.32     3799.62    177.45 o 
  -9   5  11    10634.77    11125.83    309.66 o 
  -8   5  11     6618.53     5802.68    218.35 o 
  -7   5  11       47.28        9.89     60.20 o 
  -6   5  11      640.39      773.17     85.00 o 
  -5   5  11     6876.12     7722.76    213.10 o 
  -4   5  11       82.03      439.97     70.92 o 
  -3   5  11    18205.98    19043.25    511.37 o 
  -2   5  11     2069.21     2185.36    142.79 o 
  -1   5  11      708.10      518.36    101.45 o 
   0   5  11     6733.82     6287.52    230.06 o 
   1   5  11     6185.03     6681.52    391.69 o 
   2   5  11     3306.17     3517.41    190.96 o 
   3   5  11     4582.94     4718.37    214.99 o 
   4   5  11     2294.67     2331.31    163.73 o 
   5   5  11      206.70      204.86    100.78 o 
   6   5  11      133.76       29.77     98.43 o 
   7   5  11     9360.63     9134.50    343.91 o 
   8   5  11        1.15       73.43    103.38 o 
   9   5  11     6135.97     6518.19    271.06 o 
  10   5  11      124.11     -103.66    104.47 o 
  11   5  11       30.27     -153.18    102.12 o 
  12   5  11     2708.54     3452.58    241.82 o 
  13   5  11     4799.50     4893.33    266.02 o 
  14   5  11     2989.94     3593.66    274.22 o 
  15   5  11     2105.81     2560.77    274.90 o 
  16   5  11      832.50     1014.79    176.95 o 
  17   5  11      557.93      906.21    173.71 o 
  18   5  11        6.41        7.92    137.69 o 
  19   5  11     2414.81     2615.37    252.14 o 
  20   5  11      116.59      348.62    165.36 o 
 -28   6  11      195.11      140.13    162.49 o 
 -27   6  11        4.45      -82.00    147.51 o 
 -26   6  11        5.64       76.77    149.04 o 
 -25   6  11     3304.45     2477.80    236.88 o 
 -24   6  11      719.64      940.16    176.74 o 
 -23   6  11     5536.06     5442.48    316.52 o 
 -22   6  11     2474.85     2574.64    224.18 o 
 -21   6  11        2.13       -4.39    126.79 o 
 -20   6  11       74.91      147.59    124.83 o 
 -19   6  11     9164.19     9263.12    381.91 o 
 -18   6  11       68.21      -38.60    206.05 o 
 -17   6  11     2430.65     2526.39    233.98 o 
 -16   6  11      183.62      198.45    114.89 o 
 -15   6  11        3.65     -152.76    109.32 o 
 -14   6  11       10.80      106.68    114.01 o 
 -13   6  11     6456.74     5582.35    277.56 o 
 -12   6  11     2416.92     1872.77    174.44 o 
 -11   6  11     6947.09     7309.38    294.22 o 
 -10   6  11     4104.34     4229.68    233.80 o 
  -9   6  11       68.81       71.13     90.13 o 
  -8   6  11       56.30      -23.00     86.39 o 
  -7   6  11     9317.13    10539.65    309.17 o 
  -6   6  11      663.90      596.81    143.51 o 
  -5   6  11     4245.77     4204.66    244.46 o 
  -4   6  11      125.29      147.60     88.69 o 
  -3   6  11      311.72      283.03     66.10 o 
  -2   6  11      761.85      528.91    105.43 o 
  -1   6  11    13181.84    14032.12    381.63 o 
   0   6  11     3399.32     3867.86    202.67 o 
   1   6  11     5131.94     4304.31    222.57 o 
   2   6  11      157.11      -33.29     67.97 o 
   3   6  11      525.97      745.75    122.54 o 
   4   6  11        0.20        0.85     95.22 o 
   5   6  11     6569.80     6233.43    263.00 o 
   6   6  11      213.06      260.03    106.93 o 
   7   6  11     3207.87     3293.20    202.08 o 
   8   6  11        1.23     -138.32     92.22 o 
   9   6  11     1273.44     1055.40    144.55 o 
  10   6  11      733.23      900.97    157.10 o 
  11   6  11    10790.66    11443.55    385.17 o 
  12   6  11      788.77      569.79    177.20 o 
  13   6  11     1632.72     1657.85    178.95 o 
  14   6  11       14.04        5.36    125.91 o 
  15   6  11      144.97       68.58    129.91 o 
  16   6  11      292.26      524.42    157.02 o 
  17   6  11     1447.61     1579.79    212.88 o 
  18   6  11      218.79      627.25    177.46 o 
  19   6  11      845.04      549.32    176.55 o 
 -26   7  11      194.68      409.77    173.44 o 
 -25   7  11      708.80      960.15    191.19 o 
 -24   7  11      820.09      893.30    181.63 o 
 -23   7  11       28.72      178.31    151.61 o 
 -22   7  11      593.61      583.12    163.97 o 
 -21   7  11      793.97      476.40    158.00 o 
 -20   7  11       19.01       80.19    150.81 o 
 -19   7  11     1770.82     1620.69    368.01 o 
 -18   7  11      663.78      684.09    175.59 o 
 -17   7  11      107.03      130.64    121.88 o 
 -16   7  11      451.98      325.04    133.10 o 
 -15   7  11     1320.66     2056.12    195.17 o 
 -14   7  11      413.60      468.35    132.69 o 
 -13   7  11     1082.28     1549.89    166.11 o 
 -12   7  11     3189.67     3627.31    230.38 o 
 -11   7  11      204.15       82.86    113.23 o 
 -10   7  11     2934.76     3221.69    262.02 o 
  -9   7  11     2884.56     2900.73    248.80 o 
  -8   7  11       45.09      -22.33     99.33 o 
  -7   7  11      341.88      244.30    117.76 o 
  -6   7  11     1351.65     1723.98    167.94 o 
  -5   7  11      988.01      991.57    166.25 o 
  -4   7  11      736.09      696.34    138.74 o 
  -3   7  11     3467.83     3820.55    222.53 o 
  -2   7  11      398.20      388.89    103.83 o 
  -1   7  11     1965.19     1804.08    150.01 o 
   0   7  11      230.18      474.81    110.52 o 
   1   7  11       14.17      134.64     98.78 o 
   2   7  11     1176.15     1606.31    148.19 o 
   3   7  11      664.08      608.37    114.70 o 
   4   7  11       26.47       89.79     98.76 o 
   5   7  11      122.62      -69.80     95.80 o 
   6   7  11      189.77      106.29    103.87 o 
   7   7  11      695.08      648.99    133.30 o 
   8   7  11       30.06      141.64    168.71 o 
   9   7  11     2984.36     2717.73    219.66 o 
  10   7  11     1119.33     1263.58    177.20 o 
  11   7  11      828.63      839.52    172.26 o 
  12   7  11      182.65       26.52    126.82 o 
  13   7  11      436.82      508.23    153.24 o 
  14   7  11       76.04      -12.15    128.32 o 
  15   7  11      833.75      827.81    174.14 o 
  16   7  11       34.30      -51.00    140.49 o 
  17   7  11       17.45      -40.40    166.94 o 
 -24   8  11     1080.57     1254.62    304.62 o 
 -23   8  11      227.78      -33.60    191.99 o 
 -22   8  11       37.18      -77.37    160.43 o 
 -21   8  11      246.74      294.69    176.94 o 
 -20   8  11     1288.99     1133.79    178.39 o 
 -19   8  11      974.86      860.22    197.88 o 
 -18   8  11     1025.19      816.62    167.90 o 
 -17   8  11      174.40      -61.22    122.04 o 
 -16   8  11       34.03      -57.99    128.28 o 
 -15   8  11      186.86      164.20    151.84 o 
 -14   8  11     3372.38     3430.22    285.26 o 
 -13   8  11       12.91     -190.04    126.70 o 
 -12   8  11     3103.50     2408.28    249.44 o 
 -11   8  11       89.32      424.99    162.12 o 
 -10   8  11       48.87     -134.86    126.85 o 
  -9   8  11       14.54        3.23    132.99 o 
  -8   8  11     2330.18     2152.58    328.03 o 
  -7   8  11     1200.74     1275.27    194.39 o 
  -6   8  11     2025.77     2152.18    189.74 o 
  -5   8  11       97.35      102.75    133.10 o 
  -4   8  11       98.68      -30.39    109.41 o 
  -3   8  11        5.87      -91.99    102.13 o 
  -2   8  11     2916.08     3161.91    227.60 o 
  -1   8  11        1.73       86.22    109.78 o 
   0   8  11     1617.45     1835.38    310.89 o 
   1   8  11       20.32      -11.93     99.41 o 
   2   8  11       11.52      -75.39     94.49 o 
   3   8  11      116.81       13.06     74.00 o 
   4   8  11     2767.74     2868.40    200.11 o 
   5   8  11      245.62      312.81    117.74 o 
   6   8  11     1678.00     1755.89    171.31 o 
   7   8  11      276.25       93.10    129.21 o 
   8   8  11      344.52      200.52    121.83 o 
   9   8  11       22.74      -13.56    120.54 o 
  10   8  11     2411.29     2200.30    237.14 o 
  11   8  11       44.41      -16.88    126.94 o 
  12   8  11     1849.74     1311.04    190.36 o 
  13   8  11      165.13      237.34    149.24 o 
  14   8  11        4.77      131.13    140.14 o 
  15   8  11       40.61     -177.02    183.15 o 
 -21   9  11       68.96      -62.71    204.66 o 
 -20   9  11     1280.99     1259.05    290.11 o 
 -19   9  11       89.83      213.66    223.12 o 
 -18   9  11      227.22      198.26    167.43 o 
 -17   9  11        5.40       50.75    152.83 o 
 -16   9  11     2219.04     2186.97    262.47 o 
 -15   9  11     1284.75      919.60    201.33 o 
 -14   9  11     1720.00     1829.37    234.87 o 
 -13   9  11      419.11      290.55    171.79 o 
 -12   9  11     1099.13      927.76    199.36 o 
 -11   9  11      124.77      348.95    162.36 o 
 -10   9  11     5615.39     5131.49    362.45 o 
  -9   9  11       43.60      145.40    151.24 o 
  -8   9  11     1867.65     2379.91    306.97 o 
  -7   9  11      149.87      110.72    151.36 o 
  -6   9  11      173.45      -18.69    200.06 o 
  -5   9  11        0.06       68.21    178.32 o 
  -4   9  11     5760.55     6621.80    336.88 o 
  -3   9  11       20.36      -19.13    121.78 o 
  -2   9  11     2151.18     2240.97    226.89 o 
  -1   9  11      333.42      330.93    139.80 o 
   0   9  11      623.15      547.65    147.21 o 
   1   9  11       26.69      108.35    127.48 o 
   2   9  11     4308.69     4306.15    244.30 o 
   3   9  11      108.89        0.18    111.95 o 
   4   9  11      817.05      721.95    232.87 o 
   5   9  11      227.69      -73.40    107.07 o 
   6   9  11      589.21      573.59    139.36 o 
   7   9  11      351.75      290.86    127.77 o 
   8   9  11     1327.15     1315.62    210.89 o 
   9   9  11      101.71       55.02    131.82 o 
  10   9  11      424.70      308.64    149.57 o 
  11   9  11       88.33      -56.31    155.48 o 
  12   9  11      203.55      501.24    198.93 o 
 -18  10  11     1600.15     1728.28    332.12 o 
 -17  10  11      387.56      229.76    227.60 o 
 -16  10  11     1310.21     1378.09    303.72 o 
 -15  10  11      541.93      715.70    336.76 o 
 -14  10  11      324.99      192.80    157.69 o 
 -13  10  11       40.59     -132.25    184.12 o 
 -12  10  11     1940.14     2471.92    276.31 o 
 -11  10  11       61.61      -11.10    199.39 o 
 -10  10  11      137.22      222.25    174.95 o 
  -9  10  11      132.61      295.00    181.00 o 
  -8  10  11      917.01      856.72    346.55 o 
  -7  10  11      127.59      103.12    195.54 o 
  -6  10  11     3395.30     4034.28    417.07 o 
  -5  10  11       99.65       46.84    191.82 o 
  -4  10  11      586.52      501.23    179.06 o 
  -3  10  11      161.16       11.08    157.85 o 
  -2  10  11      682.08      474.17    180.78 o 
  -1  10  11       95.98      116.11    141.31 o 
   0  10  11     2038.16     2489.93    233.03 o 
   1  10  11      294.47      306.62    146.46 o 
   2  10  11       93.31      198.18    139.47 o 
   3  10  11      118.11       77.82    171.40 o 
   4  10  11     1906.04     2023.61    222.77 o 
   5  10  11        0.44       44.86    121.50 o 
   6  10  11     3170.61     3764.62    284.46 o 
   7  10  11        4.39       56.06    149.20 o 
   8  10  11      242.42      237.80    144.39 o 
   9  10  11        5.78      326.42    238.46 o 
 -12  11  11        1.31     -210.59    258.06 o 
 -11  11  11      454.46     -258.29    201.80 o 
 -10  11  11      153.65       81.26    214.03 o 
  -9  11  11       28.37      215.05    205.65 o 
  -8  11  11      236.77      530.64    203.46 o 
  -7  11  11      686.54      838.48    641.40 o 
  -6  11  11        3.04      -53.53    224.51 o 
  -5  11  11     1644.97     2048.87    271.32 o 
  -4  11  11      343.50      322.18    196.06 o 
  -3  11  11      527.22      390.56    195.33 o 
  -2  11  11      482.05      464.92    324.79 o 
  -1  11  11       78.00      -83.50    165.59 o 
   0  11  11       19.00       83.65    148.36 o 
   1  11  11      250.88       87.68    177.53 o 
   2  11  11      665.77      671.84    179.50 o 
   3  11  11       88.33       75.35    160.21 o 
 -32   0  12      971.80     1187.15    425.82 o 
 -31   0  12      554.27      562.88    354.79 o 
 -30   0  12     2696.24     3022.84    525.76 o 
 -29   0  12        1.18     -134.56    274.48 o 
 -28   0  12      117.21       86.38    280.55 o 
 -27   0  12      721.09      929.44    332.66 o 
 -26   0  12     4312.22     3385.83    505.77 o 
 -25   0  12     1394.57     1319.21    356.22 o 
 -24   0  12    20339.78    19708.94   1176.80 o 
 -23   0  12     1195.90      640.69    321.24 o 
 -22   0  12     9384.73     8865.15    448.47 o 
 -21   0  12     3923.04     4404.13    328.06 o 
 -20   0  12    12034.72    12712.54    554.55 o 
 -19   0  12      835.66      844.18    176.23 o 
 -18   0  12     7385.61     9386.55    934.98 o 
 -17   0  12     1869.00     1661.80    151.03 o 
 -16   0  12        4.98     -128.59     85.73 o 
 -15   0  12     2582.92     2324.78    164.73 o 
 -14   0  12    25549.13    27354.66   1291.48 o 
 -13   0  12      677.26      485.38     97.17 o 
 -12   0  12    33235.82    34046.11    896.92 o 
 -11   0  12     3632.01     3629.89    435.10 o 
 -10   0  12     2309.06     1865.12    136.38 o 
  -9   0  12     7336.45     5820.21    272.21 o 
  -8   0  12    39077.42    41671.55   1300.06 o 
  -7   0  12     2105.87     2353.96    148.96 o 
  -6   0  12    11905.63    10628.20    423.03 o 
  -5   0  12     3523.38     3984.23    188.93 o 
  -4   0  12     1410.89     1220.88    116.85 o 
  -3   0  12     1089.06     1335.02    124.06 o 
  -2   0  12    37926.41    37839.01    987.84 o 
  -1   0  12        2.29      -92.77     73.20 o 
   0   0  12    32634.17    32764.02    874.62 o 
   1   0  12       66.45       15.36     77.86 o 
   2   0  12      560.38      553.71    104.88 o 
   3   0  12    11078.54    10723.60    417.36 o 
   4   0  12    23787.82    25027.58    813.37 o 
   5   0  12      267.85      276.08    105.14 o 
   6   0  12    10975.10    11901.80    424.41 o 
   7   0  12      252.20      625.94    194.17 o 
   8   0  12      332.11      438.54    127.97 o 
   9   0  12      536.48      721.03    158.58 o 
  10   0  12    17104.75    16208.29    553.21 o 
  11   0  12      470.91      580.53    175.95 o 
  12   0  12     6314.43     5693.22    335.24 o 
  13   0  12      462.96      731.10    159.96 o 
  14   0  12       29.63       94.66    142.60 o 
  15   0  12      896.66      805.77    177.05 o 
  16   0  12     7864.79     6627.11    414.59 o 
  17   0  12       19.87      -42.21    145.81 o 
  18   0  12     2086.94     1760.62    265.99 o 
  19   0  12       97.22      236.83    164.42 o 
  20   0  12      861.62     1216.52    271.12 o 
  21   0  12      192.44      569.86    242.29 o 
  22   0  12     3648.85     4039.19    441.34 o 
 -32   1  12     1424.81     2229.09    651.58 o 
 -31   1  12       92.44      312.64    242.85 o 
 -30   1  12      357.98     -116.96    199.46 o 
 -29   1  12      448.77      363.40    261.63 o 
 -28   1  12     3672.46     3261.91    362.65 o 
 -27   1  12        4.49       35.19    185.69 o 
 -26   1  12     2204.08     2587.68    317.37 o 
 -25   1  12      333.29      185.90    304.10 o 
 -24   1  12     2876.97     2639.13    240.41 o 
 -23   1  12     1830.40     2174.94    218.42 o 
 -22   1  12    13958.70    14838.56    526.64 o 
 -21   1  12     1078.06     1001.94    136.95 o 
 -20   1  12     5373.04     5440.83    248.44 o 
 -19   1  12      789.15      702.49    102.04 o 
 -18   1  12     9372.64     9959.12    314.21 o 
 -17   1  12      684.34      508.47     84.29 o 
 -16   1  12    12164.46    12544.38    314.61 o 
 -15   1  12      136.50       70.48     62.77 o 
 -14   1  12     6665.90     6312.39    178.94 o 
 -13   1  12     1347.71     1527.58     92.83 o 
 -12   1  12     4806.50     4740.06    150.52 o 
 -11   1  12     8526.07     7950.57    242.28 o 
 -10   1  12    38778.98    40019.53    798.12 o 
  -9   1  12     2136.03     1084.72     76.14 o 
  -8   1  12    11871.21    10839.74    245.71 o 
  -7   1  12     5554.74     5886.66    175.09 o 
  -6   1  12     1400.91     1473.49     87.23 o 
  -5   1  12      504.52      240.08     72.39 o 
  -4   1  12    30759.41    28144.48    709.02 o 
  -3   1  12     2782.43     2644.09    115.94 o 
  -2   1  12    10915.30    10740.38    249.85 o 
  -1   1  12     5438.72     4647.96    199.32 o 
   0   1  12     9236.76     8330.40    215.55 o 
   1   1  12     5653.58     5732.04    175.95 o 
   2   1  12    14447.64    15437.19    338.71 o 
   3   1  12     1041.54     1007.23     90.70 o 
   4   1  12    15442.60    16710.10    383.58 o 
   5   1  12     1526.24     1677.13    116.94 o 
   6   1  12     1457.69     1515.65    133.54 o 
   7   1  12     1802.03     2426.12    143.74 o 
   8   1  12    13320.57    13556.05    374.10 o 
   9   1  12      109.31      311.62     97.80 o 
  10   1  12     1044.91      897.81    125.76 o 
  11   1  12     1669.46     1795.66    145.06 o 
  12   1  12     5443.91     5661.74    230.33 o 
  13   1  12     1857.19     1900.13    151.53 o 
  14   1  12    10747.73    10806.19    319.60 o 
  15   1  12      210.05      121.24    106.59 o 
  16   1  12      607.42      327.73    128.02 o 
  17   1  12        8.45     -156.73    104.49 o 
  18   1  12      529.12      187.25    125.98 o 
  19   1  12        1.48      113.43    128.93 o 
  20   1  12     2964.84     2318.85    204.98 o 
  21   1  12       66.80      222.17    141.14 o 
  22   1  12        8.98      -85.78    145.45 o 
 -31   2  12     1369.87     1386.48    296.81 o 
 -30   2  12     1509.86     1751.26    403.69 o 
 -29   2  12      479.86      629.08    235.33 o 
 -28   2  12       47.45       98.93    189.10 o 
 -27   2  12     1902.94     1934.06    229.27 o 
 -26   2  12     1525.96     1424.76    202.92 o 
 -25   2  12     6521.31     6599.93    402.91 o 
 -24   2  12      769.22      995.98    177.30 o 
 -23   2  12     1102.11      879.76    195.62 o 
 -22   2  12      167.52      399.07    119.34 o 
 -21   2  12      171.09      284.10    113.19 o 
 -20   2  12     7757.26     8764.98    319.00 o 
 -19   2  12     1012.10     1138.46    143.38 o 
 -18   2  12      951.09      760.88    151.45 o 
 -17   2  12     5614.35     5225.93    280.73 o 
 -16   2  12        4.79      -84.00     88.61 o 
 -15   2  12    12705.75    12705.91    285.25 o 
 -14   2  12     2931.59     3006.97    120.98 o 
 -13   2  12    11789.00    11096.92    314.49 o 
 -12   2  12     4444.38     3994.48    185.16 o 
 -11   2  12     1084.94      937.94     91.53 o 
 -10   2  12      705.52     1029.69     85.43 o 
  -9   2  12      705.35      438.24     62.90 o 
  -8   2  12    20050.76    19463.46    393.09 o 
  -7   2  12     9049.16     7580.19    196.22 o 
  -6   2  12     7395.67     6129.97    170.91 o 
  -5   2  12      127.15       11.80     55.73 o 
  -4   2  12      241.17       87.29     50.42 o 
  -3   2  12     7249.15     6623.85    181.15 o 
  -2   2  12    16167.76    15026.49    356.41 o 
  -1   2  12    11864.35    11652.44    340.74 o 
   0   2  12     3267.82     3133.94    127.47 o 
   1   2  12     1422.84     1925.85    106.39 o 
   2   2  12      784.07      746.78     81.59 o 
   3   2  12     7909.35     7198.08    211.83 o 
   4   2  12     3721.06     3847.32    189.97 o 
   5   2  12     6349.83     6094.01    196.42 o 
   6   2  12     2050.25     2230.38    134.47 o 
   7   2  12        9.27     -108.78     85.73 o 
   8   2  12        5.68     -100.27     80.34 o 
   9   2  12     4612.36     4779.27    219.63 o 
  10   2  12      999.82     1026.11    124.09 o 
  11   2  12     4837.65     5216.29    253.02 o 
  12   2  12      727.70      899.07    134.15 o 
  13   2  12        0.59     -155.76    103.84 o 
  14   2  12       45.09       -3.32    112.63 o 
  15   2  12      544.22      484.69    133.42 o 
  16   2  12     2161.04     2584.26    205.59 o 
  17   2  12     3170.30     2846.89    218.32 o 
  18   2  12     1205.39      950.18    158.94 o 
  19   2  12       46.56     -169.67    113.11 o 
  20   2  12       87.42       49.79    143.97 o 
  21   2  12     1036.09     1039.11    246.52 o 
  22   2  12      128.94      280.51    257.33 o 
 -31   3  12        4.14      160.49    219.36 o 
 -30   3  12     1676.27     2213.20    485.07 o 
 -29   3  12     4781.91     4254.96    337.70 o 
 -28   3  12     1162.86     1302.17    217.82 o 
 -27   3  12     9501.52    11017.53    596.94 o 
 -26   3  12       17.43     -152.68    127.73 o 
 -25   3  12      131.57      -17.55    116.22 o 
 -24   3  12      225.73      159.88    122.03 o 
 -23   3  12     5301.99     5576.17    463.46 o 
 -22   3  12      187.57      104.98    125.86 o 
 -21   3  12     5990.52     5729.34    278.23 o 
 -20   3  12     1501.75     1083.75    148.04 o 
 -19   3  12      106.06      326.49    119.90 o 
 -18   3  12     7665.23     8792.41    371.41 o 
 -17   3  12    21403.33    20895.60    655.19 o 
 -16   3  12     1354.04     1091.34    140.04 o 
 -15   3  12    21812.50    23434.36    605.91 o 
 -14   3  12      328.42      394.71    108.01 o 
 -13   3  12     6203.64     6030.88    210.09 o 
 -12   3  12       15.97        7.50     71.40 o 
 -11   3  12    14644.18    14514.46    401.42 o 
 -10   3  12        9.09      -37.93     65.47 o 
  -9   3  12    15222.74    13547.46    296.34 o 
  -8   3  12        9.36       -9.12     49.21 o 
  -7   3  12        2.50      -48.82     49.32 o 
  -6   3  12     6674.08     5530.20    167.47 o 
  -5   3  12    47191.89    46952.39    930.85 o 
  -4   3  12     7746.20     6666.08    185.92 o 
  -3   3  12    29723.60    29820.04    570.19 o 
  -2   3  12      341.62      290.07     57.40 o 
  -1   3  12      216.18      278.48     70.95 o 
   0   3  12      906.36      943.42     96.87 o 
   1   3  12    24510.87    22976.56    464.88 o 
   2   3  12      458.39      429.61     95.75 o 
   3   3  12    18720.68    18097.10    392.33 o 
   4   3  12      457.48      577.02     82.53 o 
   5   3  12     1894.10     1544.77    140.82 o 
   6   3  12      756.43      511.81    113.10 o 
   7   3  12    23341.08    23520.17    638.11 o 
   8   3  12      210.65      350.57    108.36 o 
   9   3  12     9644.32    10565.04    342.06 o 
  10   3  12      356.11      252.38    121.64 o 
  11   3  12       23.86      -91.70    106.83 o 
  12   3  12      114.20       71.66    106.63 o 
  13   3  12     5905.97     6659.06    371.87 o 
  14   3  12       50.45      119.83    117.35 o 
  15   3  12     4753.49     4875.58    267.61 o 
  16   3  12      731.86     1148.64    164.30 o 
  17   3  12     1005.19     1373.56    175.39 o 
  18   3  12      192.19       27.09    133.44 o 
  19   3  12     6129.42     6270.48    386.47 o 
  20   3  12       48.65      -24.61    143.63 o 
  21   3  12     2006.53     1959.36    359.96 o 
 -30   4  12      144.28       10.17    177.94 o 
 -29   4  12     3901.84     3799.45    330.08 o 
 -28   4  12     1329.73     1570.94    240.87 o 
 -27   4  12      132.84      129.79    161.67 o 
 -26   4  12     1699.03     2139.64    209.00 o 
 -25   4  12     4010.45     4190.19    269.10 o 
 -24   4  12        2.30       37.67    122.26 o 
 -23   4  12     2589.79     3177.12    230.86 o 
 -22   4  12     1828.32     2111.46    189.71 o 
 -21   4  12      335.51      616.11    158.12 o 
 -20   4  12     2137.57     2072.50    180.00 o 
 -19   4  12     7375.12     7929.66    315.31 o 
 -18   4  12     1194.08      812.18    199.43 o 
 -17   4  12    12546.94    12241.96    463.81 o 
 -16   4  12     7071.66     7365.06    296.33 o 
 -15   4  12     2025.33     2298.81    181.12 o 
 -14   4  12     3516.91     4054.10    226.32 o 
 -13   4  12    24188.94    25672.53    671.49 o 
 -12   4  12      138.49       76.80     79.96 o 
 -11   4  12     7274.34     7699.42    246.54 o 
 -10   4  12     2266.98     2380.81    146.55 o 
  -9   4  12     3644.15     4085.69    152.94 o 
  -8   4  12     2826.17     2841.90    123.10 o 
  -7   4  12    39664.35    40336.71    748.99 o 
  -6   4  12      139.50       75.50     59.29 o 
  -5   4  12     4538.09     4333.39    151.14 o 
  -4   4  12     5652.14     5409.74    183.39 o 
  -3   4  12     4001.91     3809.18    142.66 o 
  -2   4  12      872.21      942.54     77.13 o 
  -1   4  12    47228.71    48643.42   1191.29 o 
   0   4  12       77.30      237.07     84.73 o 
   1   4  12     3973.21     3737.09    185.54 o 
   2   4  12       69.00      -23.13     84.28 o 
   3   4  12    10971.56    12485.39    349.67 o 
   4   4  12       89.23      137.15     96.33 o 
   5   4  12    13017.70    12712.08    365.14 o 
   6   4  12      763.28      658.26    120.14 o 
   7   4  12     1296.51     1089.00    138.31 o 
   8   4  12      909.63      615.15    125.89 o 
   9   4  12     4443.62     4579.65    238.31 o 
  10   4  12        5.40     -110.75    108.57 o 
  11   4  12    12105.24    11935.82    378.01 o 
  12   4  12      347.15      206.16    144.36 o 
  13   4  12     2134.69     1667.17    172.96 o 
  14   4  12        8.47     -143.84    122.82 o 
  15   4  12     3059.96     3351.61    233.22 o 
  16   4  12      125.75       70.11    123.89 o 
  17   4  12     5470.80     5818.24    335.82 o 
  18   4  12        2.30      108.64    139.68 o 
  19   4  12      149.13      183.09    145.13 o 
  20   4  12       87.87     -215.74    143.83 o 
 -29   5  12      312.71      590.24    196.69 o 
 -28   5  12      777.01      820.77    230.22 o 
 -27   5  12     1897.37     2028.02    220.33 o 
 -26   5  12        7.63      154.29    137.13 o 
 -25   5  12      523.90      659.50    160.57 o 
 -24   5  12     1083.17      969.18    230.29 o 
 -23   5  12     1467.41     1555.11    185.50 o 
 -22   5  12     2483.22     2712.98    218.78 o 
 -21   5  12     3925.75     3934.26    256.88 o 
 -20   5  12        0.50      -51.14    182.92 o 
 -19   5  12      160.81      310.17    138.89 o 
 -18   5  12     3525.09     3989.51    271.29 o 
 -17   5  12     5817.69     5656.38    282.07 o 
 -16   5  12     3034.72     3191.30    217.50 o 
 -15   5  12     7831.91     8775.39    335.08 o 
 -14   5  12      124.91        4.90    110.99 o 
 -13   5  12      246.98       38.48    106.77 o 
 -12   5  12     2651.54     2381.47    182.60 o 
 -11   5  12     4814.89     4813.93    241.19 o 
 -10   5  12     3731.02     4036.08    186.27 o 
  -9   5  12     4240.42     4735.47    203.11 o 
  -8   5  12      890.54      892.11    116.34 o 
  -7   5  12      487.51      835.52     85.97 o 
  -6   5  12     2821.19     3140.80    140.27 o 
  -5   5  12     4545.46     4236.81    161.47 o 
  -4   5  12     3673.20     3927.36    179.66 o 
  -3   5  12    10047.57    10541.58    306.07 o 
  -2   5  12     1306.14      929.65    112.09 o 
  -1   5  12       27.60      -35.25     77.21 o 
   0   5  12     7259.36     6634.04    248.04 o 
   1   5  12     1931.53     1954.91    175.27 o 
   2   5  12      597.19      602.71    111.59 o 
   3   5  12     9615.40     9564.84    307.71 o 
   4   5  12       67.31       -0.19     93.56 o 
   5   5  12      202.76      195.88    106.58 o 
   6   5  12     1367.58      959.64    135.63 o 
   7   5  12     3709.52     3703.44    212.72 o 
   8   5  12      388.71      584.56    124.05 o 
   9   5  12     6980.16     7267.84    436.16 o 
  10   5  12      171.81      203.84    127.58 o 
  11   5  12      142.95      155.89    112.27 o 
  12   5  12     1428.23     1818.58    184.61 o 
  13   5  12     2096.47     1961.56    192.53 o 
  14   5  12      723.15      609.07    146.97 o 
  15   5  12     1086.87     1029.89    242.60 o 
  16   5  12      114.28      107.01    134.41 o 
  17   5  12       18.28      202.41    147.46 o 
  18   5  12        2.35     -104.34    140.44 o 
  19   5  12      964.73     1034.03    198.48 o 
 -28   6  12        9.93      -42.99    152.18 o 
 -27   6  12       37.35       79.58    153.35 o 
 -26   6  12     1406.97     1708.42    222.25 o 
 -25   6  12      141.05      240.79    151.76 o 
 -24   6  12     3021.69     2769.01    242.46 o 
 -23   6  12        4.63       18.51    133.41 o 
 -22   6  12      158.42      149.69    132.53 o 
 -21   6  12        1.84       66.86    146.38 o 
 -20   6  12     4316.75     4014.81    296.34 o 
 -19   6  12      180.50      142.80    147.31 o 
 -18   6  12     1335.84      930.90    154.32 o 
 -17   6  12      232.57      324.95    125.18 o 
 -16   6  12      379.15      331.68    119.34 o 
 -15   6  12     1148.99      772.03    143.40 o 
 -14   6  12     4979.89     5189.76    271.56 o 
 -13   6  12     1744.96     2045.69    211.93 o 
 -12   6  12     3820.36     3972.41    281.39 o 
 -11   6  12        2.22       24.22    113.18 o 
 -10   6  12     2231.71     2334.97    185.87 o 
  -9   6  12      471.89      658.60    109.92 o 
  -8   6  12     6195.98     6880.47    321.32 o 
  -7   6  12      668.07      772.07    151.10 o 
  -6   6  12     1428.62     1257.04    162.95 o 
  -5   6  12       15.90      -57.28     75.12 o 
  -4   6  12      937.20     1046.37    120.42 o 
  -3   6  12      687.92      522.33     95.95 o 
  -2   6  12     1360.60     1711.96    144.05 o 
  -1   6  12     9591.97     9361.04    302.31 o 
   0   6  12     5117.26     5373.79    230.19 o 
   1   6  12      772.96      822.45    122.72 o 
   2   6  12       21.70      -77.09     71.15 o 
   3   6  12      269.75      226.61    108.00 o 
   4   6  12     6027.35     5990.29    252.89 o 
   5   6  12      399.77      330.99    139.43 o 
   6   6  12     2149.35     2491.66    182.78 o 
   7   6  12      330.24      152.46    108.39 o 
   8   6  12     1354.84      999.90    152.67 o 
   9   6  12      421.18      468.28    128.34 o 
  10   6  12     3149.53     2946.52    234.49 o 
  11   6  12      840.95      867.47    151.67 o 
  12   6  12      880.84      917.70    172.11 o 
  13   6  12       12.39     -230.25    170.68 o 
  14   6  12      161.74        9.06    136.88 o 
  15   6  12      205.27      323.61    144.33 o 
  16   6  12     1836.42     2193.78    246.72 o 
  17   6  12       54.23     -132.22    136.53 o 
  18   6  12      338.03      430.80    169.87 o 
 -26   7  12     1002.37      832.40    253.83 o 
 -25   7  12      664.42      705.04    206.62 o 
 -24   7  12      376.84      227.00    226.39 o 
 -23   7  12      408.45      319.05    182.30 o 
 -22   7  12     6485.14     5782.81    374.59 o 
 -21   7  12      233.88      352.35    173.09 o 
 -20   7  12     5339.31     5661.44    322.30 o 
 -19   7  12      844.63      438.78    144.51 o 
 -18   7  12      472.24      461.89    140.08 o 
 -17   7  12        4.37     -157.24    104.83 o 
 -16   7  12     6266.60     5979.88    310.89 o 
 -15   7  12      174.64       29.73    120.46 o 
 -14   7  12     1256.96      973.34    156.08 o 
 -13   7  12     1490.52     1928.75    183.66 o 
 -12   7  12     2390.42     2052.09    242.90 o 
 -11   7  12     1315.44     1096.43    196.68 o 
 -10   7  12    11093.12    11539.71    514.58 o 
  -9   7  12       57.75      167.37    136.23 o 
  -8   7  12     2823.06     2523.51    196.45 o 
  -7   7  12      156.86      -10.29    115.83 o 
  -6   7  12     1150.33      873.92    149.34 o 
  -5   7  12       61.26       42.02    216.58 o 
  -4   7  12     5911.22     5909.52    325.18 o 
  -3   7  12     1545.06     1857.97    223.38 o 
  -2   7  12       32.09        4.19     85.94 o 
  -1   7  12     1280.05     1075.52    129.67 o 
   0   7  12     2405.46     2056.07    162.92 o 
   1   7  12      472.67      291.21    104.89 o 
   2   7  12     7049.46     7203.68    361.63 o 
   3   7  12       24.77      -82.26     92.24 o 
   4   7  12      989.48     1117.20    141.72 o 
   5   7  12        2.50       90.21    108.14 o 
   6   7  12     2612.20     2557.89    253.43 o 
   7   7  12      103.02      232.88    114.19 o 
   8   7  12     5072.31     5507.86    274.95 o 
   9   7  12      540.88      279.67    137.96 o 
  10   7  12      123.73      172.07    175.68 o 
  11   7  12      305.96      221.12    128.05 o 
  12   7  12     3044.27     3248.40    257.53 o 
  13   7  12      212.00      286.63    147.22 o 
  14   7  12     4073.91     4253.97    303.05 o 
  15   7  12        8.97      251.24    150.60 o 
  16   7  12      195.39     -115.42    143.29 o 
 -24   8  12     2161.41     3162.75    312.47 o 
 -23   8  12      854.53     1016.15    189.59 o 
 -22   8  12      293.78      408.16    159.62 o 
 -21   8  12      791.53      871.92    175.95 o 
 -20   8  12      435.42      575.13    159.75 o 
 -19   8  12       17.08      -37.52    132.69 o 
 -18   8  12     4066.59     4322.22    283.82 o 
 -17   8  12      465.33      366.52    143.32 o 
 -16   8  12      524.07      559.33    169.12 o 
 -15   8  12     1133.76     1223.13    205.55 o 
 -14   8  12      646.24      602.51    176.64 o 
 -13   8  12       55.61      -88.15    138.27 o 
 -12   8  12     2070.37     1998.43    239.30 o 
 -11   8  12     1136.79     1035.39    193.79 o 
 -10   8  12       53.54       52.35    144.13 o 
  -9   8  12     1035.07     1157.21    193.68 o 
  -8   8  12     2038.64     2149.26    233.00 o 
  -7   8  12        3.81       -5.59    149.29 o 
  -6   8  12     4076.37     3864.41    248.37 o 
  -5   8  12      758.19      927.30    158.36 o 
  -4   8  12      698.62      426.42    132.88 o 
  -3   8  12      470.14      539.44    129.35 o 
  -2   8  12     1764.72     1475.45    178.77 o 
  -1   8  12        7.56      -48.67    116.55 o 
   0   8  12     1912.97     1455.29    152.69 o 
   1   8  12      246.39      106.62    109.75 o 
   2   8  12       39.44      -99.44     97.66 o 
   3   8  12      250.04      136.05     92.98 o 
   4   8  12     4024.58     3896.94    231.75 o 
   5   8  12       53.13       57.55    108.77 o 
   6   8  12     3458.76     3530.08    222.93 o 
   7   8  12      647.18      777.65    140.27 o 
   8   8  12       12.96     -103.02    121.52 o 
   9   8  12      193.71      131.57    135.42 o 
  10   8  12      888.23     1412.54    194.33 o 
  11   8  12        1.62      -77.08    123.33 o 
  12   8  12      476.02      619.63    166.44 o 
  13   8  12      880.32      844.24    180.49 o 
  14   8  12      121.77      153.48    158.66 o 
 -21   9  12      112.41      -37.24    219.69 o 
 -20   9  12      995.04     1481.47    409.93 o 
 -19   9  12      586.25      569.57    196.65 o 
 -18   9  12      117.86        4.60    160.65 o 
 -17   9  12     1195.19     1511.16    235.14 o 
 -16   9  12       75.83       67.25    173.68 o 
 -15   9  12      764.42      505.06    191.32 o 
 -14   9  12      914.08     1302.82    225.63 o 
 -13   9  12      111.77     -204.70    195.90 o 
 -12   9  12       25.74      -17.56    165.72 o 
 -11   9  12      201.71      240.01    163.42 o 
 -10   9  12      243.77      237.41    231.43 o 
  -9   9  12        9.57       94.18    151.56 o 
  -8   9  12      533.94      643.99    186.19 o 
  -7   9  12     1045.40     1095.56    243.98 o 
  -6   9  12        1.43       88.71    153.66 o 
  -5   9  12     3381.72     4162.34    390.82 o 
  -4   9  12      180.80      247.09    136.98 o 
  -3   9  12      482.92      444.16    139.88 o 
  -2   9  12       24.65      -96.94    119.81 o 
  -1   9  12     1227.56     1043.90    171.71 o 
   0   9  12      130.22      108.96    129.34 o 
   1   9  12      327.85      234.35    166.87 o 
   2   9  12        9.97       -3.12    124.76 o 
   3   9  12      706.95     1028.72    154.95 o 
   4   9  12       95.91       43.95     90.57 o 
   5   9  12     1361.97     1382.83    220.66 o 
   6   9  12       86.25        1.57    116.90 o 
   7   9  12      877.83      972.41    157.92 o 
   8   9  12      482.38      552.03    187.32 o 
   9   9  12       85.20       36.05    143.20 o 
  10   9  12      143.79       19.86    138.89 o 
  11   9  12      214.31      291.47    152.72 o 
 -17  10  12      403.93      242.63    222.94 o 
 -16  10  12       18.46      466.96    250.03 o 
 -15  10  12      340.68      183.44    220.59 o 
 -14  10  12       38.11     -142.67    189.31 o 
 -13  10  12     1340.22     1405.68    241.43 o 
 -12  10  12       31.53      -40.16    177.64 o 
 -11  10  12       54.57     -224.20    149.47 o 
 -10  10  12       16.51     -214.08    142.72 o 
  -9  10  12     1966.96     2030.55    259.68 o 
  -8  10  12       12.31      188.29    215.44 o 
  -7  10  12     3251.98     2874.89    357.00 o 
  -6  10  12      124.02      109.44    169.83 o 
  -5  10  12      538.57      642.88    194.03 o 
  -4  10  12       61.24     -182.99    151.55 o 
  -3  10  12       81.94       92.78    158.98 o 
  -2  10  12       36.24       80.01    196.54 o 
  -1  10  12      916.71      871.10    178.11 o 
   0  10  12      126.91      -46.39    132.75 o 
   1  10  12        4.74       83.92    138.60 o 
   2  10  12        0.22       14.32    138.91 o 
   3  10  12     2406.77     2119.17    228.65 o 
   4  10  12        5.67      150.53    147.64 o 
   5  10  12     1186.79     1302.59    202.03 o 
   6  10  12      149.21      276.59    198.66 o 
   7  10  12      204.24       15.58    158.57 o 
 -11  11  12     1079.58      490.92    264.38 o 
 -10  11  12      601.71      218.40    203.43 o 
  -9  11  12     1862.04     1699.54    321.97 o 
  -8  11  12     1421.31     2103.79    342.04 o 
  -7  11  12      113.53      -17.79    173.97 o 
  -6  11  12      426.40      486.08    208.56 o 
  -5  11  12     1108.30      898.88    396.72 o 
  -4  11  12       11.39      135.91    185.74 o 
  -3  11  12     1230.34      761.36    220.39 o 
  -2  11  12      210.39      303.05    189.59 o 
  -1  11  12       23.54     -238.17    208.75 o 
   0  11  12       23.13       55.46    210.13 o 
   1  11  12     1667.56     1664.72    225.39 o 
 -32   1  13      698.43      699.24    309.81 o 
 -31   1  13       31.17      106.94    214.00 o 
 -30   1  13      205.04      531.36    229.58 o 
 -29   1  13      182.84      -98.24    183.94 o 
 -28   1  13      862.10      947.76    243.14 o 
 -27   1  13     1683.38     1729.51    289.10 o 
 -26   1  13      199.99      444.78    208.95 o 
 -25   1  13     1395.58     1423.98    260.66 o 
 -24   1  13      788.89      416.64    153.74 o 
 -23   1  13      120.19       78.78    127.06 o 
 -22   1  13     2750.97     2791.93    238.16 o 
 -21   1  13       85.05       97.42    162.98 o 
 -20   1  13     2402.86     2532.92    290.05 o 
 -19   1  13      172.80       68.86    119.80 o 
 -18   1  13       25.82       44.90     77.40 o 
 -17   1  13     2415.00     2685.48    129.82 o 
 -16   1  13     3297.72     3611.80    145.45 o 
 -15   1  13     3832.58     4133.08    150.30 o 
 -14   1  13      638.59      660.92     77.18 o 
 -13   1  13     3938.51     3220.50    129.92 o 
 -12   1  13     2891.68     2920.52    132.22 o 
 -11   1  13       28.06       66.20     50.06 o 
 -10   1  13     4952.89     4980.78    171.12 o 
  -9   1  13     1069.91      991.09     80.19 o 
  -8   1  13     6015.72     6963.46    185.92 o 
  -7   1  13      241.25      268.32     57.69 o 
  -6   1  13     2202.75     2165.97    107.60 o 
  -5   1  13     8512.25     8436.22    214.31 o 
  -4   1  13     8520.43     8873.06    244.42 o 
  -3   1  13     3590.68     3081.37    130.82 o 
  -2   1  13     1066.82     1259.58    112.94 o 
  -1   1  13      816.94      564.97     72.76 o 
   0   1  13     1769.57     1850.35    108.27 o 
   1   1  13      132.51       14.37     66.51 o 
   2   1  13    13865.43    15020.26    339.13 o 
   3   1  13      928.69     1164.15    100.82 o 
   4   1  13     5502.15     5388.13    189.38 o 
   5   1  13      147.08      164.38     79.31 o 
   6   1  13      425.98      259.28     94.35 o 
   7   1  13     3519.71     3282.78    169.00 o 
   8   1  13     5341.06     5744.87    234.22 o 
   9   1  13     1662.30     1724.15    145.79 o 
  10   1  13       11.67     -119.02     79.35 o 
  11   1  13       70.22     -133.90     89.26 o 
  12   1  13      456.05      448.65    108.50 o 
  13   1  13      161.62     -107.18     98.56 o 
  14   1  13     5336.73     5040.26    232.85 o 
  15   1  13      716.44      468.81    146.39 o 
  16   1  13      205.81      134.29    119.49 o 
  17   1  13      192.26      -24.80    123.12 o 
  18   1  13      100.54       71.88    121.78 o 
  19   1  13     1029.83     1078.03    168.85 o 
  20   1  13      626.66      784.24    163.09 o 
  21   1  13      752.41     1261.78    189.78 o 
 -31   2  13      357.71       78.51    340.69 o 
 -30   2  13     1958.35     1844.75    318.10 o 
 -29   2  13      930.53     1690.55    306.07 o 
 -28   2  13      257.97      190.60    197.00 o 
 -27   2  13      159.17      158.85    189.60 o 
 -26   2  13      306.78      -30.08    143.91 o 
 -25   2  13      427.43      824.31    179.21 o 
 -24   2  13     3034.99     2808.50    295.50 o 
 -23   2  13     3176.18     3625.88    255.12 o 
 -22   2  13      336.61      340.52    116.68 o 
 -21   2  13      700.39      772.36    157.89 o 
 -20   2  13      462.73      350.97    136.14 o 
 -19   2  13      698.43     1139.18    396.30 o 
 -18   2  13    14961.96    14659.83    634.00 o 
 -17   2  13     3598.12     3693.97    244.08 o 
 -16   2  13     1500.48     1371.36    167.07 o 
 -15   2  13      218.88      214.49     94.35 o 
 -14   2  13     6656.76     7036.20    231.77 o 
 -13   2  13     5472.29     5643.18    171.30 o 
 -12   2  13    12061.50    13728.19    305.66 o 
 -11   2  13     1798.66     1740.81     99.75 o 
 -10   2  13      117.07      142.88     59.66 o 
  -9   2  13       12.99      -72.20     48.13 o 
  -8   2  13     3937.07     3972.28    142.58 o 
  -7   2  13      442.51      408.14     64.56 o 
  -6   2  13    19702.76    20604.02    453.14 o 
  -5   2  13     2776.90     2581.04    119.36 o 
  -4   2  13     3995.15     3400.01    132.99 o 
  -3   2  13      394.33      321.21     65.00 o 
  -2   2  13     8202.45     8470.70    243.62 o 
  -1   2  13     6988.31     6773.91    194.10 o 
   0   2  13     9167.69     8573.67    226.27 o 
   1   2  13     6063.23     5393.03    174.84 o 
   2   2  13      644.87      543.97     83.01 o 
   3   2  13     2129.90     2029.11    183.40 o 
   4   2  13     6401.32     6399.82    207.02 o 
   5   2  13     1776.97     1945.94    128.53 o 
   6   2  13     2132.98     2545.62    145.86 o 
   7   2  13     1002.90      941.55    123.84 o 
   8   2  13       15.27      -65.38     83.02 o 
   9   2  13      162.57       51.35     94.97 o 
  10   2  13     2980.77     2935.84    197.68 o 
  11   2  13     2191.77     1949.44    171.53 o 
  12   2  13     3984.08     3663.89    220.20 o 
  13   2  13      642.02      827.93    140.70 o 
  14   2  13        0.11     -162.68    108.45 o 
  15   2  13     1870.76     1480.54    171.04 o 
  16   2  13     1740.32     1725.93    184.05 o 
  17   2  13      167.06      141.51    151.32 o 
  18   2  13     1482.66     1667.48    186.72 o 
  19   2  13        4.54     -110.67    130.13 o 
  20   2  13       68.45     -220.63    147.08 o 
  21   2  13      444.24      474.16    169.65 o 
 -31   3  13      204.43      353.00    231.97 o 
 -30   3  13      162.74      211.40    316.95 o 
 -29   3  13       20.78      116.32    166.32 o 
 -28   3  13      727.39      609.18    193.56 o 
 -27   3  13      131.53      736.93    259.34 o 
 -26   3  13      268.81      154.05    153.46 o 
 -25   3  13      985.72     1133.35    257.63 o 
 -24   3  13       59.13     -154.27    102.85 o 
 -23   3  13      194.30      261.20    178.67 o 
 -22   3  13     1500.57     1356.84    196.75 o 
 -21   3  13       12.61      -67.26    129.17 o 
 -20   3  13     1056.32     1102.33    223.81 o 
 -19   3  13      856.83     1208.99    174.89 o 
 -18   3  13       41.59      118.24    107.65 o 
 -17   3  13      207.29      167.05    111.88 o 
 -16   3  13      242.54      389.01    118.84 o 
 -15   3  13       29.61      -56.06    157.59 o 
 -14   3  13       97.89       -3.07     91.89 o 
 -13   3  13     1100.10     1166.21    125.69 o 
 -12   3  13     1194.08     1195.72    117.93 o 
 -11   3  13        0.54      -87.20     58.13 o 
 -10   3  13     2821.58     2793.40    148.42 o 
  -9   3  13      861.87      767.91     75.11 o 
  -8   3  13     6318.13     6393.51    185.09 o 
  -7   3  13      580.63      642.37     71.70 o 
  -6   3  13       39.68       35.32     54.88 o 
  -5   3  13       78.32       91.66     53.39 o 
  -4   3  13     5781.51     6133.25    182.13 o 
  -3   3  13        8.76      -66.75     53.47 o 
  -2   3  13     3521.67     3078.04    135.62 o 
  -1   3  13       21.55      -22.79     44.15 o 
   0   3  13        5.27      -88.18     58.79 o 
   1   3  13       18.96       17.29     93.68 o 
   2   3  13    11114.47    10629.73    270.95 o 
   3   3  13      633.69      547.22    104.46 o 
   4   3  13     7645.21     7794.49    268.81 o 
   5   3  13       85.39      -61.10     90.23 o 
   6   3  13       28.06     -103.87     97.24 o 
   7   3  13        1.96     -137.03     91.35 o 
   8   3  13     2050.00     1783.09    164.08 o 
   9   3  13        3.04      -32.73    104.64 o 
  10   3  13      237.58      208.62    111.13 o 
  11   3  13       85.14     -151.87    101.25 o 
  12   3  13       23.50     -138.64     92.43 o 
  13   3  13      162.78      245.70    119.89 o 
  14   3  13     1281.31     1442.19    173.04 o 
  15   3  13      235.11      254.16    130.88 o 
  16   3  13      767.82      586.46    146.44 o 
  17   3  13      641.48      542.01    149.84 o 
  18   3  13       33.92     -192.33    128.22 o 
  19   3  13       54.33       10.18    161.92 o 
  20   3  13      666.97      800.49    194.34 o 
 -30   4  13       16.07      223.81    189.45 o 
 -29   4  13      175.45      260.20    185.93 o 
 -28   4  13       51.45       -9.92    163.10 o 
 -27   4  13        3.29      159.71    164.08 o 
 -26   4  13       14.53       45.60    131.69 o 
 -25   4  13      928.84      915.84    163.98 o 
 -24   4  13      393.96      300.90    183.77 o 
 -23   4  13      585.30      331.15    133.10 o 
 -22   4  13        0.49      -70.93    128.42 o 
 -21   4  13     4584.62     4355.81    291.43 o 
 -20   4  13        6.32     -143.90    123.37 o 
 -19   4  13     4270.74     4316.51    253.05 o 
 -18   4  13     2564.52     2004.89    180.80 o 
 -17   4  13      221.01      143.10    115.54 o 
 -16   4  13        2.13      -80.92    104.21 o 
 -15   4  13        3.53      -19.01    107.21 o 
 -14   4  13     1236.80     1270.22    147.75 o 
 -13   4  13      965.03      858.72    130.89 o 
 -12   4  13     2246.86     2225.09    141.08 o 
 -11   4  13      609.10      532.45    144.66 o 
 -10   4  13       58.33       53.96     85.82 o 
  -9   4  13     5216.90     5791.69    178.28 o 
  -8   4  13       17.37      109.45     61.33 o 
  -7   4  13     3622.41     3805.89    148.36 o 
  -6   4  13       21.84       45.00     61.11 o 
  -5   4  13      397.81      309.56     67.69 o 
  -4   4  13        0.89       72.82     59.88 o 
  -3   4  13      156.01       48.55     59.05 o 
  -2   4  13       18.25      -98.42     79.82 o 
  -1   4  13      706.24      695.97    105.55 o 
   0   4  13     2125.28     2432.70    182.58 o 
   1   4  13     1464.27     1514.67    141.94 o 
   2   4  13      704.97      594.73    110.45 o 
   3   4  13     3820.37     3374.01    192.29 o 
   4   4  13       64.69       37.67     98.91 o 
   5   4  13     3435.28     3091.36    191.80 o 
   6   4  13       86.91      119.53    108.30 o 
   7   4  13      347.71      307.78    111.24 o 
   8   4  13        0.46     -106.59     95.93 o 
   9   4  13        6.33     -146.93     97.95 o 
  10   4  13       37.73      -29.84    120.17 o 
  11   4  13     2049.63     2389.21    194.04 o 
  12   4  13      932.88      718.14    147.31 o 
  13   4  13       43.67     -163.16    108.77 o 
  14   4  13      565.79      507.29    175.35 o 
  15   4  13      627.32      425.83    146.95 o 
  16   4  13        2.61      -59.78    126.14 o 
  17   4  13      929.62     1002.21    185.43 o 
  18   4  13        6.53       15.91    148.82 o 
  19   4  13      249.07       76.81    156.08 o 
 -29   5  13      851.36      964.38    225.04 o 
 -28   5  13       10.45      294.24    182.34 o 
 -27   5  13     3362.38     2747.72    308.39 o 
 -26   5  13       38.73       26.28    136.38 o 
 -25   5  13      612.35      710.70    159.93 o 
 -24   5  13      158.98      -29.19    123.69 o 
 -23   5  13      966.17      589.17    170.94 o 
 -22   5  13     2068.26     2318.31    234.08 o 
 -21   5  13     4493.95     4334.05    301.25 o 
 -20   5  13     1023.79     1010.80    155.94 o 
 -19   5  13       93.13     -150.86    100.57 o 
 -18   5  13     1070.61     1246.70    160.64 o 
 -17   5  13     1345.49     1272.69    190.46 o 
 -16   5  13       17.83      -50.76    106.27 o 
 -15   5  13     6004.66     5687.80    284.71 o 
 -14   5  13      320.64      -91.99    105.28 o 
 -13   5  13      233.63      138.23    182.07 o 
 -12   5  13        2.19      -80.55    102.37 o 
 -11   5  13     4496.15     5221.40    256.64 o 
 -10   5  13     2297.62     2130.26    233.76 o 
  -9   5  13     5253.87     5277.88    218.16 o 
  -8   5  13     3350.32     3453.49    178.96 o 
  -7   5  13      717.21      772.51     85.37 o 
  -6   5  13     1765.00     1962.41    143.49 o 
  -5   5  13     6600.35     7118.53    241.97 o 
  -4   5  13      183.87      194.00     69.44 o 
  -3   5  13    13160.84    13443.73    363.81 o 
  -2   5  13      437.48      363.79     98.76 o 
  -1   5  13      140.20       46.52     92.02 o 
   0   5  13     5030.08     5319.03    304.54 o 
   1   5  13     7504.73     8203.22    322.72 o 
   2   5  13     1431.68     1643.36    148.50 o 
   3   5  13     2744.56     3230.87    203.24 o 
   4   5  13      401.22      431.39    110.89 o 
   5   5  13      137.14      112.65     97.98 o 
   6   5  13       76.02     -136.75     91.16 o 
   7   5  13     5932.33     6159.39    310.01 o 
   8   5  13       56.49      166.74    107.15 o 
   9   5  13     5920.17     5751.85    278.11 o 
  10   5  13       94.88      -80.47    114.41 o 
  11   5  13        8.98     -156.16    104.11 o 
  12   5  13     1229.39     1002.71    191.00 o 
  13   5  13     3921.96     4037.95    256.10 o 
  14   5  13     1795.64     2300.40    212.41 o 
  15   5  13      869.06      996.01    178.30 o 
  16   5  13      429.77      577.50    163.21 o 
  17   5  13     1064.94      643.35    189.59 o 
  18   5  13       49.35      -83.51    146.53 o 
 -28   6  13      387.60      547.18    176.74 o 
 -27   6  13        1.91       66.64    149.26 o 
 -26   6  13        1.97      136.31    166.05 o 
 -25   6  13     2528.14     1626.34    234.25 o 
 -24   6  13      685.50      660.03    296.65 o 
 -23   6  13     4466.12     3933.45    452.64 o 
 -22   6  13     1738.48     1808.40    226.46 o 
 -21   6  13       10.06      -87.87    118.49 o 
 -20   6  13       18.30      -36.08    120.02 o 
 -19   6  13     4403.26     4495.40    271.44 o 
 -18   6  13        1.70       49.16    115.04 o 
 -17   6  13     4076.53     4678.41    270.59 o 
 -16   6  13      384.67      232.79    121.66 o 
 -15   6  13      242.10      -28.87    109.07 o 
 -14   6  13        7.29       74.72    107.26 o 
 -13   6  13     5546.52     5917.79    289.76 o 
 -12   6  13     2220.33     2379.91    188.83 o 
 -11   6  13     7699.17     7613.66    304.35 o 
 -10   6  13     1779.25     1512.13    195.82 o 
  -9   6  13        1.36     -105.05    113.22 o 
  -8   6  13      163.87      299.93    120.15 o 
  -7   6  13     3204.05     3349.40    217.62 o 
  -6   6  13     1617.80     1645.97    167.64 o 
  -5   6  13     3167.31     3439.43    184.91 o 
  -4   6  13       49.81      108.44     87.14 o 
  -3   6  13     2446.27     2460.88    164.12 o 
  -2   6  13     2662.86     2176.38    159.25 o 
  -1   6  13     1487.05     1598.81    148.18 o 
   0   6  13     1815.87     2147.39    161.03 o 
   1   6  13     2057.06     2378.63    170.24 o 
   2   6  13     1421.66     1194.87    187.63 o 
   3   6  13      111.74       98.44     96.68 o 
   4   6  13        5.20      -72.46     93.66 o 
   5   6  13     6408.00     6483.97    278.22 o 
   6   6  13      277.24      214.82    109.10 o 
   7   6  13     2307.63     2523.76    191.40 o 
   8   6  13       16.11     -152.63    101.76 o 
   9   6  13     2859.03     2554.48    198.68 o 
  10   6  13      277.15      197.55    141.70 o 
  11   6  13     5490.78     5722.15    311.72 o 
  12   6  13      520.48      703.74    152.62 o 
  13   6  13      795.42      730.02    155.18 o 
  14   6  13        1.03     -144.63    149.54 o 
  15   6  13      515.82      649.85    170.15 o 
  16   6  13      108.25      256.11    152.70 o 
  17   6  13     1905.52     2384.94    251.37 o 
 -26   7  13      358.61      617.84    252.30 o 
 -25   7  13      460.25      939.84    209.10 o 
 -24   7  13     1624.61     2005.14    355.76 o 
 -23   7  13       62.50     -188.09    131.57 o 
 -22   7  13       78.57      135.65    148.89 o 
 -21   7  13      974.52     1043.40    181.52 o 
 -20   7  13      834.53      393.26    141.64 o 
 -19   7  13      132.69      239.96    130.92 o 
 -18   7  13       75.62      -96.57    110.23 o 
 -17   7  13      487.87      418.75    136.53 o 
 -16   7  13      368.20      203.26    129.13 o 
 -15   7  13      732.08      868.39    153.15 o 
 -14   7  13      524.61      442.51    136.99 o 
 -13   7  13      158.53      543.39    164.56 o 
 -12   7  13     3809.15     4342.75    331.05 o 
 -11   7  13      346.67      170.96    141.34 o 
 -10   7  13     1682.41     2086.77    221.80 o 
  -9   7  13     1985.33     2202.64    275.85 o 
  -8   7  13       68.64     -205.86    137.24 o 
  -7   7  13      404.93      240.12    117.00 o 
  -6   7  13      515.24      513.52    132.19 o 
  -5   7  13     1281.47     1428.92    164.21 o 
  -4   7  13      130.94      105.05    133.48 o 
  -3   7  13     2401.06     2064.38    255.53 o 
  -2   7  13      165.72       -4.43     90.31 o 
  -1   7  13      150.52      235.44    102.41 o 
   0   7  13     2348.54     2236.68    170.54 o 
   1   7  13      783.99      849.92    131.39 o 
   2   7  13      838.54     1016.88    135.86 o 
   3   7  13     1615.07     1723.77    162.60 o 
   4   7  13      149.21      212.94    115.60 o 
   5   7  13      355.28      431.75    124.98 o 
   6   7  13       68.32      -63.34    107.40 o 
   7   7  13      802.94      659.40    166.92 o 
   8   7  13       27.77        8.68    108.77 o 
   9   7  13     1234.91     1280.73    167.79 o 
  10   7  13      311.59      131.57    134.88 o 
  11   7  13      591.86      489.19    206.21 o 
  12   7  13      470.77      282.36    151.27 o 
  13   7  13      265.79      496.24    163.36 o 
  14   7  13       18.17        1.86    147.99 o 
  15   7  13      291.41      115.68    146.67 o 
 -24   8  13     1050.67      823.60    186.32 o 
 -23   8  13       27.12      174.71    151.25 o 
 -22   8  13       20.22      -85.50    139.14 o 
 -21   8  13      147.63      268.49    149.95 o 
 -20   8  13      774.89     1095.01    181.66 o 
 -19   8  13       36.90      -54.28    157.65 o 
 -18   8  13     1610.51     1230.72    219.40 o 
 -17   8  13      256.61      349.89    170.60 o 
 -16   8  13       66.08       55.55    152.28 o 
 -15   8  13      311.85      270.18    158.00 o 
 -14   8  13     3086.04     2815.51    274.09 o 
 -13   8  13        6.98        7.93    143.63 o 
 -12   8  13     1937.03     1854.19    235.19 o 
 -11   8  13      304.91      364.69    162.15 o 
 -10   8  13      107.41     -109.19    124.31 o 
  -9   8  13       78.45      351.62    187.41 o 
  -8   8  13     2623.19     3140.57    342.09 o 
  -7   8  13      153.97       61.34    212.52 o 
  -6   8  13     3062.50     2885.98    223.25 o 
  -5   8  13      769.59      881.52    152.20 o 
  -4   8  13        6.54      -74.84    120.77 o 
  -3   8  13       43.40      104.34    100.15 o 
  -2   8  13     1269.12     1224.15    182.50 o 
  -1   8  13        3.56      -98.65    121.12 o 
   0   8  13     1155.32     1029.54    143.89 o 
   1   8  13        2.27     -102.22    103.53 o 
   2   8  13      281.46      163.24    112.92 o 
   3   8  13      250.11       31.45     98.63 o 
   4   8  13     2195.73     2297.38    191.42 o 
   5   8  13       60.51      342.72    124.68 o 
   6   8  13     1263.06     1113.23    156.71 o 
   7   8  13      153.89       47.82    117.86 o 
   8   8  13      153.45     -102.45    116.78 o 
   9   8  13       27.24        8.85    208.16 o 
  10   8  13     1339.66     1626.50    201.99 o 
  11   8  13       43.93      198.14    171.25 o 
  12   8  13      367.66      550.19    169.11 o 
  13   8  13      103.15      194.94    155.72 o 
 -21   9  13        3.35      -15.37    171.01 o 
 -20   9  13     2953.16     2649.60    297.16 o 
 -19   9  13      134.35       13.82    167.65 o 
 -18   9  13       97.09      233.54    175.05 o 
 -17   9  13      176.73      195.45    205.48 o 
 -16   9  13     2585.42     2563.39    297.21 o 
 -15   9  13      955.20      564.07    191.40 o 
 -14   9  13      825.83     1075.28    209.56 o 
 -13   9  13      568.52      386.13    183.09 o 
 -12   9  13      682.36      583.65    181.19 o 
 -11   9  13      618.90     1057.50    211.11 o 
 -10   9  13     3544.74     3434.63    308.48 o 
  -9   9  13        1.87       42.52    190.15 o 
  -8   9  13     2439.25     1957.42    296.71 o 
  -7   9  13       71.46     -146.79    149.80 o 
  -6   9  13      210.25      230.70    171.72 o 
  -5   9  13        4.63      -46.01    139.24 o 
  -4   9  13     3597.65     4187.65    278.81 o 
  -3   9  13      547.91      643.09    151.88 o 
  -2   9  13     1260.90     1222.22    180.80 o 
  -1   9  13      989.92     1218.81    186.53 o 
   0   9  13     1895.66     1594.98    197.53 o 
   1   9  13      180.70      109.45    140.05 o 
   2   9  13     3405.28     3397.77    262.69 o 
   3   9  13      200.87      290.94    142.93 o 
   4   9  13      697.19      406.77    146.45 o 
   5   9  13      105.67       32.43    121.08 o 
   6   9  13      722.02      382.72    142.11 o 
   7   9  13      192.82      310.56    138.45 o 
   8   9  13     1524.51     1630.11    233.78 o 
   9   9  13      286.98      386.21    176.59 o 
  10   9  13      637.03      904.64    183.67 o 
 -17  10  13      644.15      796.52    282.40 o 
 -16  10  13      860.50     1216.04    242.93 o 
 -15  10  13      509.82      666.65    213.83 o 
 -14  10  13      290.60       90.05    181.16 o 
 -13  10  13       69.58      515.76    241.95 o 
 -12  10  13     1719.27     1744.21    262.40 o 
 -11  10  13      147.54      267.68    182.36 o 
 -10  10  13      478.75      721.43    238.85 o 
  -9  10  13      173.71      438.30    222.20 o 
  -8  10  13     1771.70     1945.24    260.15 o 
  -7  10  13       57.84      275.02    173.65 o 
  -6  10  13     2901.69     3044.74    306.50 o 
  -5  10  13       86.69        0.00    169.68 o 
  -4  10  13     1198.06     1051.49    219.15 o 
  -3  10  13      571.21      895.06    202.24 o 
  -2  10  13      353.26      277.22    128.50 o 
  -1  10  13        0.07     -189.73    126.49 o 
   0  10  13     1434.29     1773.73    211.00 o 
   1  10  13       40.18      -69.87    140.28 o 
   2  10  13       48.25       95.71    146.61 o 
   3  10  13      419.98      551.77    257.95 o 
   4  10  13     1056.20     1083.21    304.78 o 
   5  10  13       12.23     -183.30    145.44 o 
   6  10  13     1930.26     1751.77    270.85 o 
  -9  11  13        1.49      -11.78    216.54 o 
  -8  11  13      331.94      604.93    267.77 o 
  -7  11  13     1146.94     1177.74    308.72 o 
  -6  11  13        0.04       68.55    191.76 o 
  -5  11  13     1434.42     1956.55    275.61 o 
  -4  11  13      445.98      554.92    208.25 o 
  -3  11  13      503.36      156.60    195.79 o 
  -2  11  13      884.69      821.79    229.48 o 
 -32   0  14     1264.72     1022.60    395.48 o 
 -31   0  14     1564.17     2442.83    510.05 o 
 -30   0  14     1284.51     1130.75    394.76 o 
 -29   0  14       36.25      -81.38    264.84 o 
 -28   0  14      303.93      683.88    324.09 o 
 -27   0  14      718.02      976.20    365.50 o 
 -26   0  14     4585.62     4008.32    546.82 o 
 -25   0  14      562.65      335.16    296.25 o 
 -24   0  14    11713.39    11837.57    842.00 o 
 -23   0  14      343.72      588.22    288.76 o 
 -22   0  14      558.60      749.55    293.75 o 
 -21   0  14     1785.65     2085.23    255.56 o 
 -20   0  14     5414.97     6165.67    368.22 o 
 -19   0  14    17653.68    17042.90    539.42 o 
 -18   0  14     9153.19     9359.20    353.81 o 
 -17   0  14      237.39      106.39    119.88 o 
 -16   0  14      558.50      548.87    126.72 o 
 -15   0  14     8454.66     7922.29    306.96 o 
 -14   0  14    24613.85    25118.00    705.23 o 
 -13   0  14     2799.97     1712.32    177.12 o 
 -12   0  14    34855.96    31308.56    844.99 o 
 -11   0  14     1931.86     2144.96    159.20 o 
 -10   0  14      647.56      367.33    201.81 o 
  -9   0  14    18599.84    18336.87    535.76 o 
  -8   0  14    18657.45    16236.42    583.03 o 
  -7   0  14      150.28       77.23     59.52 o 
  -6   0  14    15651.17    14571.48    836.96 o 
  -5   0  14     5036.88     5655.10    242.91 o 
  -4   0  14     2505.22     2842.15    182.47 o 
  -3   0  14      509.33      257.38     95.51 o 
  -2   0  14    29656.91    33770.12    914.06 o 
  -1   0  14      101.35      129.02     94.21 o 
   0   0  14    24173.86    23806.25    688.68 o 
   1   0  14     1041.43     1357.27    151.74 o 
   2   0  14      487.34      298.33    112.08 o 
   3   0  14     3056.96     3261.91    222.91 o 
   4   0  14    16398.04    15345.99    512.55 o 
   5   0  14      119.15      109.16    110.38 o 
   6   0  14    12894.22    11537.77    428.72 o 
   7   0  14       13.26       12.62    123.91 o 
   8   0  14       41.26      136.29    190.37 o 
   9   0  14        1.86       70.82    208.94 o 
  10   0  14    19674.87    20628.79    678.16 o 
  11   0  14      302.09      674.44    162.88 o 
  12   0  14    12483.03    12396.25    488.43 o 
  13   0  14       79.80     -211.20    140.80 o 
  14   0  14     1385.37      762.81    185.78 o 
  15   0  14      479.37      636.07    184.84 o 
  16   0  14     4555.35     4270.75    324.49 o 
  17   0  14       68.69      254.21    201.35 o 
  18   0  14     2152.76     1870.12    464.01 o 
  19   0  14       10.72     -179.14    276.62 o 
  20   0  14     1171.44     1551.69    351.93 o 
 -32   1  14      886.64     1171.82    297.90 o 
 -31   1  14      124.25      176.13    332.48 o 
 -30   1  14      130.46      206.47    215.38 o 
 -29   1  14     1392.82     1444.54    285.14 o 
 -28   1  14     3029.30     2854.50    349.41 o 
 -27   1  14        6.57      -93.04    177.29 o 
 -26   1  14     1608.12     1649.36    266.77 o 
 -25   1  14     1940.92     2327.50    307.85 o 
 -24   1  14      119.80       14.00    178.29 o 
 -23   1  14      723.84      871.06    215.31 o 
 -22   1  14    13995.57    13370.05    496.88 o 
 -21   1  14      958.59      889.83    154.87 o 
 -20   1  14      341.23      118.58    108.12 o 
 -19   1  14     1117.63     1015.20    141.74 o 
 -18   1  14      637.90      831.36    124.84 o 
 -17   1  14     2452.67     2297.39    149.41 o 
 -16   1  14     7838.67     7561.54    212.94 o 
 -15   1  14      140.80      -92.23     61.49 o 
 -14   1  14     1699.80     2006.75    112.72 o 
 -13   1  14     4080.83     4862.31    209.66 o 
 -12   1  14     3843.55     3711.78    156.38 o 
 -11   1  14     5737.03     4527.78    170.43 o 
 -10   1  14    27033.76    27049.71    577.39 o 
  -9   1  14     2285.19     2056.51    110.13 o 
  -8   1  14     7729.35     6844.58    206.66 o 
  -7   1  14     1021.57      687.93     75.18 o 
  -6   1  14    10159.35    10370.86    250.97 o 
  -5   1  14     6368.33     6460.02    188.73 o 
  -4   1  14     8739.58     8742.75    252.03 o 
  -3   1  14       70.66       35.58     57.54 o 
  -2   1  14     1188.37     1283.67    133.82 o 
  -1   1  14     2042.90     2011.20    117.26 o 
   0   1  14    10912.77    11611.20    284.26 o 
   1   1  14     2715.36     2589.94    136.11 o 
   2   1  14    20568.47    22076.46    465.59 o 
   3   1  14     2440.03     2399.07    161.51 o 
   4   1  14     4929.70     4804.03    187.32 o 
   5   1  14     1216.63     1422.21    120.95 o 
   6   1  14     1989.59     1825.00    151.98 o 
   7   1  14     2757.41     3063.60    169.48 o 
   8   1  14     7381.92     7443.25    277.58 o 
   9   1  14      778.95      794.51    116.50 o 
  10   1  14      379.27      410.22    107.51 o 
  11   1  14      721.23      633.90    114.38 o 
  12   1  14    10304.69     9887.62    305.21 o 
  13   1  14      337.85      288.10    128.14 o 
  14   1  14     6525.90     6042.97    290.85 o 
  15   1  14        3.64       -6.78    116.72 o 
  16   1  14     1046.23      759.12    151.04 o 
  17   1  14       64.89       59.97    131.61 o 
  18   1  14     1513.06     1596.49    237.32 o 
  19   1  14        5.16      229.01    138.26 o 
  20   1  14     1373.57     1616.89    217.96 o 
 -31   2  14     2400.43     2609.52    360.66 o 
 -30   2  14      493.36      325.02    221.66 o 
 -29   2  14       37.02      264.59    214.10 o 
 -28   2  14       86.33     -154.95    173.63 o 
 -27   2  14     3095.58     3495.97    365.99 o 
 -26   2  14     2135.37     2497.61    250.38 o 
 -25   2  14     6613.75     6500.91    477.63 o 
 -24   2  14      509.84      342.94    197.25 o 
 -23   2  14      455.73      462.27    148.69 o 
 -22   2  14     1308.36     1205.53    177.55 o 
 -21   2  14      554.72      775.41    130.42 o 
 -20   2  14     1767.95     1416.82    150.84 o 
 -19   2  14     7908.20     6723.09    937.44 o 
 -18   2  14     3029.39     3256.60    307.85 o 
 -17   2  14      219.06      119.49     88.77 o 
 -16   2  14      325.54      372.48    120.76 o 
 -15   2  14     5564.32     4889.19    209.20 o 
 -14   2  14     2378.18     2535.99    122.39 o 
 -13   2  14    14558.18    14202.16    319.59 o 
 -12   2  14     2606.33     2620.95    122.32 o 
 -11   2  14      645.87      592.87     80.76 o 
 -10   2  14      804.45      548.52     73.62 o 
  -9   2  14     4165.47     4092.74    165.11 o 
  -8   2  14     3626.58     2978.26    132.44 o 
  -7   2  14     9753.36     9881.73    439.95 o 
  -6   2  14     4018.43     3820.21    158.93 o 
  -5   2  14       26.54        0.13     56.33 o 
  -4   2  14      813.89      718.24     84.63 o 
  -3   2  14    12883.29    12449.08    290.94 o 
  -2   2  14    10608.39     9930.03    366.27 o 
  -1   2  14    10451.53    10673.59    268.29 o 
   0   2  14     3590.77     3491.29    155.68 o 
   1   2  14        2.26       -6.42     66.20 o 
   2   2  14      255.92      185.37     75.43 o 
   3   2  14     6392.33     6221.73    208.65 o 
   4   2  14     3260.18     3467.56    216.61 o 
   5   2  14     2825.00     2656.66    181.47 o 
   6   2  14      338.38      261.02     91.78 o 
   7   2  14       58.98       73.12     89.62 o 
   8   2  14      221.00      245.40    113.95 o 
   9   2  14     2746.01     2605.75    215.04 o 
  10   2  14     2101.97     1803.34    167.35 o 
  11   2  14      913.00     1034.49    142.81 o 
  12   2  14      704.07      429.99    128.41 o 
  13   2  14      194.76     -149.55    105.90 o 
  14   2  14       46.39     -174.66    122.86 o 
  15   2  14     1506.44     1418.33    199.81 o 
  16   2  14     1829.84     2114.80    200.64 o 
  17   2  14      856.80      790.88    162.34 o 
  18   2  14      371.30      242.29    140.09 o 
  19   2  14       17.39       -1.84    134.92 o 
  20   2  14      497.06      558.28    178.45 o 
 -31   3  14       34.00      156.13    223.43 o 
 -30   3  14      693.89      178.55    217.19 o 
 -29   3  14     5597.84     5445.21    593.22 o 
 -28   3  14      657.32      766.32    195.59 o 
 -27   3  14     7801.73     6654.59    399.63 o 
 -26   3  14       32.47      -61.48    168.24 o 
 -25   3  14      128.77      -28.73    225.76 o 
 -24   3  14      299.02      413.18    157.30 o 
 -23   3  14     3722.98     3030.71    252.84 o 
 -22   3  14      132.63       14.45    149.21 o 
 -21   3  14     5066.66     5007.64    269.18 o 
 -20   3  14    10216.67    10916.21    493.75 o 
 -19   3  14       21.18       11.59    100.03 o 
 -18   3  14     1315.68     1275.57    152.71 o 
 -17   3  14    24299.18    24188.20    637.52 o 
 -16   3  14      160.92     -108.00    124.34 o 
 -15   3  14    21896.84    21809.54    674.45 o 
 -14   3  14     1114.53     1424.76    162.31 o 
 -13   3  14      949.27      953.12    113.67 o 
 -12   3  14      298.99      332.06     94.47 o 
 -11   3  14     6891.14     6452.64    190.27 o 
 -10   3  14       54.46      -16.36     55.70 o 
  -9   3  14    12608.08    13625.04    310.62 o 
  -8   3  14      210.66       68.63     60.72 o 
  -7   3  14      732.60      773.97     82.68 o 
  -6   3  14     2199.56     1521.65    100.82 o 
  -5   3  14    30213.41    33909.89    646.81 o 
  -4   3  14     2234.99     2369.01    123.33 o 
  -3   3  14    29692.39    30466.67    593.34 o 
  -2   3  14       30.87      -88.40     58.93 o 
  -1   3  14      507.83      599.95     89.21 o 
   0   3  14      285.97      204.35     71.12 o 
   1   3  14     8150.61     8519.92    278.34 o 
   2   3  14      782.21      806.37    159.05 o 
   3   3  14     4973.20     5462.65    231.20 o 
   4   3  14     3031.03     3036.16    188.13 o 
   5   3  14     2219.80     2064.26    166.82 o 
   6   3  14     1250.08     1135.87    143.88 o 
   7   3  14    16640.95    17035.25    454.91 o 
   8   3  14      308.05      291.75    117.76 o 
   9   3  14     5273.21     5599.28    290.20 o 
  10   3  14      178.03      -75.84    108.54 o 
  11   3  14      315.37      195.92    119.77 o 
  12   3  14       24.69      -32.33    111.73 o 
  13   3  14     3941.81     4301.68    255.55 o 
  14   3  14      249.40      533.84    141.95 o 
  15   3  14     1146.87     1326.94    176.52 o 
  16   3  14      173.38      351.73    140.14 o 
  17   3  14      168.05      221.73    134.19 o 
  18   3  14       12.53       10.29    135.59 o 
  19   3  14     3828.93     3701.41    295.46 o 
 -30   4  14       81.93      119.83    318.70 o 
 -29   4  14     2955.40     2930.18    305.05 o 
 -28   4  14     1476.54     1870.59    264.77 o 
 -27   4  14     1052.25      689.08    198.20 o 
 -26   4  14     1788.39     1831.70    233.27 o 
 -25   4  14     6102.50     6012.68    366.69 o 
 -24   4  14       80.34       84.46    145.73 o 
 -23   4  14     2026.81     2332.49    239.63 o 
 -22   4  14     2423.28     2975.37    268.72 o 
 -21   4  14      628.46      477.79    130.78 o 
 -20   4  14      586.34      645.08    172.43 o 
 -19   4  14    12008.01    12364.11    413.92 o 
 -18   4  14      101.59      232.62    120.97 o 
 -17   4  14     5173.31     4669.75    253.90 o 
 -16   4  14     1451.24     1531.33    162.69 o 
 -15   4  14     1984.48     1716.73    169.55 o 
 -14   4  14     1896.20     1711.97    189.79 o 
 -13   4  14    17740.61    20053.94    890.88 o 
 -12   4  14        1.13      -38.91     81.15 o 
 -11   4  14     4146.70     4446.47    202.42 o 
 -10   4  14     1121.13     1209.58    136.92 o 
  -9   4  14     4929.04     4759.53    324.08 o 
  -8   4  14     1016.30     1215.49     95.43 o 
  -7   4  14    26145.13    27387.48    545.99 o 
  -6   4  14      401.58      211.65     71.58 o 
  -5   4  14     6802.34     6921.84    217.33 o 
  -4   4  14     1920.81     1662.76    107.84 o 
  -3   4  14     5966.52     5780.06    226.02 o 
  -2   4  14     3162.47     2645.41    211.01 o 
  -1   4  14    39796.19    42412.27    896.07 o 
   0   4  14       86.45       44.62     53.68 o 
   1   4  14     4477.46     4225.21    210.39 o 
   2   4  14      681.38      710.32    120.21 o 
   3   4  14     6320.48     6460.01    258.61 o 
   4   4  14      115.01      123.19    155.04 o 
   5   4  14     9527.10    10362.85    334.88 o 
   6   4  14      604.45      494.60    118.00 o 
   7   4  14     1256.61     1297.23    149.83 o 
   8   4  14      460.20      410.34    120.37 o 
   9   4  14     3929.18     4158.94    238.43 o 
  10   4  14        1.82     -156.16    113.24 o 
  11   4  14     6041.04     5974.26    292.38 o 
  12   4  14       14.15       72.56    115.53 o 
  13   4  14     1242.47      976.95    155.88 o 
  14   4  14      194.83       88.01    135.08 o 
  15   4  14     1547.96     1928.18    200.26 o 
  16   4  14        0.05     -183.91    122.60 o 
  17   4  14     2487.05     2483.86    239.32 o 
  18   4  14      158.64      513.19    171.63 o 
 -29   5  14      755.97      811.14    272.21 o 
 -28   5  14      363.19      301.34    232.56 o 
 -27   5  14     1359.18     1450.34    226.03 o 
 -26   5  14      119.64      185.74    165.46 o 
 -25   5  14      648.04      567.60    182.96 o 
 -24   5  14     1830.44     1859.49    229.82 o 
 -23   5  14     1336.78     1380.51    175.06 o 
 -22   5  14     2032.99     2029.22    197.69 o 
 -21   5  14     5556.03     6595.00    387.21 o 
 -20   5  14      206.05      336.55    130.16 o 
 -19   5  14      131.43      117.76    120.41 o 
 -18   5  14     4583.55     5371.13    285.62 o 
 -17   5  14     6689.53     6355.30    303.71 o 
 -16   5  14     1989.83     2216.09    188.46 o 
 -15   5  14     3147.32     3574.33    244.82 o 
 -14   5  14        1.25      -52.47    104.70 o 
 -13   5  14      136.69     -136.05    101.44 o 
 -12   5  14     4050.50     4252.84    269.39 o 
 -11   5  14     4246.45     4083.94    234.14 o 
 -10   5  14     1804.70     1648.10    137.48 o 
  -9   5  14     5268.43     6128.78    272.12 o 
  -8   5  14      830.97      948.73    117.58 o 
  -7   5  14      132.52      -45.06    106.52 o 
  -6   5  14     1759.30     1806.05    148.48 o 
  -5   5  14     7260.05     7718.31    259.76 o 
  -4   5  14      652.15      654.62    104.91 o 
  -3   5  14      545.61      510.82    112.08 o 
  -2   5  14      319.52      270.22    104.15 o 
  -1   5  14       27.45       68.21     95.04 o 
   0   5  14      205.96      206.49    103.19 o 
   1   5  14       98.46      -62.18     75.96 o 
   2   5  14     1670.68     1625.91    151.04 o 
   3   5  14     4372.81     4709.21    236.26 o 
   4   5  14     1289.43     1327.56    143.09 o 
   5   5  14       74.52       39.26    100.61 o 
   6   5  14     1582.77     1813.96    167.01 o 
   7   5  14     3244.15     3435.38    235.83 o 
   8   5  14      741.34      485.75    129.92 o 
   9   5  14     1951.04     1901.86    180.05 o 
  10   5  14      287.70      161.74    172.90 o 
  11   5  14      148.01       14.59    112.98 o 
  12   5  14     1141.52     1083.39    166.59 o 
  13   5  14     1393.89     1742.10    191.95 o 
  14   5  14      304.82      423.40    143.01 o 
  15   5  14      932.47      817.86    178.88 o 
  16   5  14      258.61       -1.14    143.04 o 
  17   5  14       57.45        5.71    151.58 o 
 -27   6  14      340.46      390.72    186.56 o 
 -26   6  14      951.24      968.77    214.28 o 
 -25   6  14       95.99      462.85    153.07 o 
 -24   6  14     1147.26      911.64    172.92 o 
 -23   6  14       47.02      224.85    138.58 o 
 -22   6  14      450.44      622.07    153.04 o 
 -21   6  14       32.97      169.25    125.04 o 
 -20   6  14     5007.16     5333.10    299.47 o 
 -19   6  14      662.38      877.46    153.83 o 
 -18   6  14     2778.78     2867.60    221.52 o 
 -17   6  14       14.58      104.97    119.91 o 
 -16   6  14      244.15      371.80    131.46 o 
 -15   6  14     1191.03     1105.40    154.01 o 
 -14   6  14     4479.42     4991.60    496.07 o 
 -13   6  14      545.37      688.76    141.43 o 
 -12   6  14      693.17      381.31    120.37 o 
 -11   6  14        2.43      -41.74    152.91 o 
 -10   6  14     1124.66     1170.93    191.87 o 
  -9   6  14     1186.41      820.71    217.55 o 
  -8   6  14     5578.16     6204.25    303.49 o 
  -7   6  14      442.83      359.56    119.23 o 
  -6   6  14     1804.76     1924.76    180.69 o 
  -5   6  14      107.03      -72.08    104.31 o 
  -4   6  14      507.44      419.60     93.21 o 
  -3   6  14      114.16      -36.20     87.43 o 
  -2   6  14     1755.46     1904.36    154.73 o 
  -1   6  14     5718.08     5067.06    232.64 o 
   0   6  14      827.34     1245.61    136.63 o 
   1   6  14      142.90      -83.36     93.45 o 
   2   6  14      595.21      548.88    104.38 o 
   3   6  14      226.20       74.85    116.96 o 
   4   6  14     4634.85     4933.89    251.18 o 
   5   6  14      683.48      724.99    135.67 o 
   6   6  14     1549.47     1532.41    161.36 o 
   7   6  14       81.93      -86.88    146.36 o 
   8   6  14     1492.75     1722.57    181.46 o 
   9   6  14      246.53      255.17    126.51 o 
  10   6  14     2244.94     2597.12    336.60 o 
  11   6  14      183.65      -16.08    119.92 o 
  12   6  14      755.71      480.18    244.31 o 
  13   6  14        1.40     -179.59    119.73 o 
  14   6  14      792.97      464.93    164.67 o 
  15   6  14      253.30      465.22    162.77 o 
  16   6  14     1081.70      853.38    193.96 o 
 -26   7  14      717.13      360.08    165.14 o 
 -25   7  14      648.17      720.93    175.77 o 
 -24   7  14     1170.36      871.84    181.45 o 
 -23   7  14      475.49      618.98    162.09 o 
 -22   7  14     5580.55     5404.43    321.90 o 
 -21   7  14      373.04      567.55    159.97 o 
 -20   7  14     1458.63     1297.94    187.03 o 
 -19   7  14      140.33       14.21    126.05 o 
 -18   7  14      325.23      229.04    133.02 o 
 -17   7  14      110.37       98.75    130.72 o 
 -16   7  14     3864.55     3432.89    244.41 o 
 -15   7  14     1894.94     1500.46    213.27 o 
 -14   7  14     2263.26     1694.50    238.22 o 
 -13   7  14     2683.79     2666.76    265.63 o 
 -12   7  14     2914.02     2884.68    264.39 o 
 -11   7  14      919.95     1080.53    226.45 o 
 -10   7  14     7739.10     7705.62    493.68 o 
  -9   7  14       54.83      154.36    139.06 o 
  -8   7  14     1695.65     1518.02    212.12 o 
  -7   7  14      268.18      293.23    155.48 o 
  -6   7  14      922.64      661.21    140.44 o 
  -5   7  14        1.77     -160.77    107.18 o 
  -4   7  14     3990.22     3747.31    241.58 o 
  -3   7  14     1090.05     1217.89    168.05 o 
  -2   7  14      543.42      460.49    140.62 o 
  -1   7  14     2940.72     3132.67    199.91 o 
   0   7  14     1422.82     1457.25    149.49 o 
   1   7  14       25.16      -25.36    105.80 o 
   2   7  14     7576.71     7470.63    375.95 o 
   3   7  14        1.46      -75.15     96.39 o 
   4   7  14      549.67      513.79    129.07 o 
   5   7  14       23.98     -145.65    119.53 o 
   6   7  14     2204.64     2198.20    220.53 o 
   7   7  14      301.77      206.78    119.03 o 
   8   7  14     3056.17     3251.46    227.46 o 
   9   7  14      324.36      299.15    138.81 o 
  10   7  14       94.60      -26.29    128.31 o 
  11   7  14     1079.16     1314.15    178.82 o 
  12   7  14     2665.75     2462.16    242.91 o 
  13   7  14        0.83      219.84    145.67 o 
  14   7  14     2215.30     2235.28    238.97 o 
 -23   8  14      548.38      641.65    182.40 o 
 -22   8  14       26.58      -42.46    153.32 o 
 -21   8  14      728.54      944.53    211.13 o 
 -20   8  14      892.46      687.58    205.39 o 
 -19   8  14       93.83      -25.71    168.01 o 
 -18   8  14     3066.93     3414.05    528.58 o 
 -17   8  14     1274.67     1260.74    216.46 o 
 -16   8  14      154.77      470.66    180.21 o 
 -15   8  14     1728.63     2111.06    251.60 o 
 -14   8  14     1257.08     1478.81    225.29 o 
 -13   8  14        2.64      147.25    168.89 o 
 -12   8  14     1428.12     1408.99    215.28 o 
 -11   8  14     1237.31     1168.62    240.93 o 
 -10   8  14        0.28       64.45    304.28 o 
  -9   8  14     1721.74     1655.37    230.44 o 
  -8   8  14     2557.15     2257.22    282.17 o 
  -7   8  14       14.80     -153.41    134.00 o 
  -6   8  14     5911.18     6337.72    327.47 o 
  -5   8  14     1177.61      894.06    162.47 o 
  -4   8  14      458.30      431.10    150.88 o 
  -3   8  14     1366.09      808.06    234.78 o 
  -2   8  14     1341.49     1097.67    175.09 o 
  -1   8  14      104.00      214.26    135.91 o 
   0   8  14     3675.24     3991.07    269.77 o 
   1   8  14     1749.32     1615.40    167.77 o 
   2   8  14      320.68      300.79    122.83 o 
   3   8  14      350.85      225.69    108.62 o 
   4   8  14     4902.71     5185.48    412.08 o 
   5   8  14       55.37      134.57    122.77 o 
   6   8  14     3532.77     4181.62    253.16 o 
   7   8  14      590.37      621.07    148.41 o 
   8   8  14        7.06     -150.67    132.46 o 
   9   8  14      472.78      440.85    158.48 o 
  10   8  14      742.32      853.70    180.55 o 
  11   8  14      103.48      202.35    149.00 o 
  12   8  14      686.33      733.29    178.54 o 
 -20   9  14      135.65      320.88    193.87 o 
 -19   9  14     1662.03     2081.75    380.30 o 
 -18   9  14       95.56      495.99    198.68 o 
 -17   9  14     1252.17     1251.72    235.34 o 
 -16   9  14      138.22      -84.15    152.96 o 
 -15   9  14       29.58     -224.26    149.51 o 
 -14   9  14      586.97      633.66    239.49 o 
 -13   9  14      433.95      535.17    185.99 o 
 -12   9  14       41.30     -110.81    255.87 o 
 -11   9  14      333.31      -69.39    187.07 o 
 -10   9  14      314.05      374.22    200.22 o 
  -9   9  14       10.96      302.50    172.86 o 
  -8   9  14      529.46      801.99    191.34 o 
  -7   9  14     1796.63     2237.15    379.40 o 
  -6   9  14        3.23      221.06    162.99 o 
  -5   9  14     3712.36     3690.14    315.51 o 
  -4   9  14      110.16       21.89    179.95 o 
  -3   9  14       59.08      125.33    120.89 o 
  -2   9  14       14.65       24.90    215.86 o 
  -1   9  14     2710.76     2663.48    335.54 o 
   0   9  14        4.67     -131.40    150.81 o 
   1   9  14      353.42      411.09    155.31 o 
   2   9  14      765.94      561.38    164.10 o 
   3   9  14      350.10      388.98    156.43 o 
   4   9  14       13.65      -19.25    102.28 o 
   5   9  14     1265.36     1392.61    179.28 o 
   6   9  14      225.99      107.61    130.72 o 
   7   9  14     1258.27     1234.51    178.95 o 
   8   9  14      158.56       71.29    214.05 o 
   9   9  14        3.31     -109.88    145.14 o 
 -16  10  14       53.67       21.42    181.98 o 
 -15  10  14      878.98     1023.82    230.54 o 
 -14  10  14       11.02      206.01    188.59 o 
 -13  10  14      968.93      585.20    199.05 o 
 -12  10  14       48.81     -101.82    189.94 o 
 -11  10  14       17.78      443.79    285.72 o 
 -10  10  14        0.05        4.45    199.06 o 
  -9  10  14     2552.72     2372.27    284.28 o 
  -8  10  14       22.05     -104.70    159.51 o 
  -7  10  14     1133.16      974.07    220.27 o 
  -6  10  14       67.24     -167.51    158.51 o 
  -5  10  14       68.93       21.30    162.65 o 
  -4  10  14       80.26       82.80    168.16 o 
  -3  10  14     1129.06     1092.05    225.42 o 
  -2  10  14        2.70     -132.64    122.30 o 
  -1  10  14     1190.43      889.46    182.96 o 
   0  10  14      111.27       72.38    147.11 o 
   1  10  14      474.22      431.61    167.37 o 
   2  10  14        6.86     -141.39    144.43 o 
   3  10  14     1098.20      816.52    359.86 o 
   4  10  14       21.75       66.60    154.20 o 
   5  10  14      578.61      370.97    173.11 o 
 -32   1  15     1031.37     1092.22    291.75 o 
 -31   1  15       10.40      186.01    225.12 o 
 -30   1  15       31.19     -216.50    193.30 o 
 -29   1  15      255.60      157.84    197.97 o 
 -28   1  15      299.40      220.49    196.20 o 
 -27   1  15     1846.55     1914.47    291.21 o 
 -26   1  15      718.43      645.77    249.85 o 
 -25   1  15      583.44      599.06    286.44 o 
 -24   1  15      675.67      743.41    204.81 o 
 -23   1  15        5.64       89.07    180.08 o 
 -22   1  15     2771.25     2571.89    277.51 o 
 -21   1  15     1058.52     1050.43    151.10 o 
 -20   1  15     2495.70     2432.97    230.49 o 
 -19   1  15     1940.94     1661.80    157.55 o 
 -18   1  15      112.02     -142.85     95.23 o 
 -17   1  15     5569.86     5998.38    195.10 o 
 -16   1  15      892.82     1179.06    100.65 o 
 -15   1  15     1093.17     1112.40     95.32 o 
 -14   1  15     2849.97     2825.67    134.93 o 
 -13   1  15     1601.78     1589.85    157.16 o 
 -12   1  15      551.36      478.30     79.21 o 
 -11   1  15       32.89      -29.52     44.41 o 
 -10   1  15     9847.81    10220.84    279.31 o 
  -9   1  15      399.92      261.14     68.26 o 
  -8   1  15     2942.25     2852.82    207.17 o 
  -7   1  15     3315.88     3132.82    139.41 o 
  -6   1  15        0.82      -51.72     57.71 o 
  -5   1  15     5866.62     6527.29    225.32 o 
  -4   1  15     6228.90     6931.01    219.78 o 
  -3   1  15     4021.41     4150.94    163.37 o 
  -2   1  15     1664.51     1756.92    114.43 o 
  -1   1  15     1955.81     1920.58    121.25 o 
   0   1  15     3256.12     3369.87    155.26 o 
   1   1  15      567.63      394.57    111.55 o 
   2   1  15     1946.11     1929.83    129.42 o 
   3   1  15     1477.06     1421.89    118.68 o 
   4   1  15     2247.37     2457.62    147.78 o 
   5   1  15      228.91        4.26     83.83 o 
   6   1  15       66.81      -19.54     95.51 o 
   7   1  15     3870.59     3811.27    187.69 o 
   8   1  15     2576.25     2815.84    188.23 o 
   9   1  15     1753.76     2119.11    155.08 o 
  10   1  15        0.60      -61.26     85.18 o 
  11   1  15       45.97     -155.16    103.44 o 
  12   1  15     1704.34     1407.52    164.44 o 
  13   1  15      162.39      -25.08    116.83 o 
  14   1  15     1082.34     1045.71    162.42 o 
  15   1  15      845.61      723.92    153.08 o 
  16   1  15     1045.10      781.41    158.80 o 
  17   1  15       62.94     -187.83    125.22 o 
  18   1  15       45.55     -148.77    123.86 o 
  19   1  15      695.94      777.09    189.25 o 
 -31   2  15      285.49       54.75    219.02 o 
 -30   2  15     1600.15      774.97    402.62 o 
 -29   2  15      501.00      959.69    257.60 o 
 -28   2  15      167.07       60.44    199.25 o 
 -27   2  15       64.76     -141.01    179.18 o 
 -26   2  15      432.67      468.52    215.79 o 
 -25   2  15       48.46      249.53    139.18 o 
 -24   2  15      984.24      740.13    159.62 o 
 -23   2  15     3018.05     3135.83    345.31 o 
 -22   2  15     1485.52     1411.77    187.43 o 
 -21   2  15     1884.65     1536.74    191.88 o 
 -20   2  15      264.82       28.51    103.52 o 
 -19   2  15      505.12      252.30    119.70 o 
 -18   2  15     3129.60     3120.48    412.86 o 
 -17   2  15      889.48     1009.19    169.57 o 
 -16   2  15     5417.30     4948.69    893.00 o 
 -15   2  15     1380.37     1187.65    122.83 o 
 -14   2  15     1336.81     1519.03    131.71 o 
 -13   2  15     3718.14     3656.20    147.90 o 
 -12   2  15     4383.99     4671.79    170.17 o 
 -11   2  15     1250.02     1376.10    101.27 o 
 -10   2  15      362.02      309.08     72.18 o 
  -9   2  15        7.58        9.12     59.78 o 
  -8   2  15     3040.57     3301.84    142.68 o 
  -7   2  15     1711.35     2182.96    191.06 o 
  -6   2  15     7867.94     7568.12    213.47 o 
  -5   2  15      607.70      592.75     80.18 o 
  -4   2  15      851.79      764.45     87.76 o 
  -3   2  15      664.48      864.27    106.74 o 
  -2   2  15     2524.26     2315.12    129.34 o 
  -1   2  15     6503.62     6579.26    206.95 o 
   0   2  15     2981.14     3415.67    155.47 o 
   1   2  15     3296.08     2969.28    149.26 o 
   2   2  15      842.97      645.09    141.16 o 
   3   2  15      455.60      594.73     97.16 o 
   4   2  15     7223.61     7369.33    251.56 o 
   5   2  15     5242.58     5144.78    236.68 o 
   6   2  15     2879.75     2995.08    195.35 o 
   7   2  15      161.88       11.68    102.15 o 
   8   2  15        0.09     -138.84     92.56 o 
   9   2  15      681.34      552.75    134.28 o 
  10   2  15     1348.57     1214.09    152.41 o 
  11   2  15     2516.67     2554.08    197.03 o 
  12   2  15     1419.21     1372.13    168.20 o 
  13   2  15     1022.05      892.38    151.31 o 
  14   2  15       33.27       22.87    123.90 o 
  15   2  15      900.98      940.15    163.85 o 
  16   2  15     3277.73     3958.95    256.73 o 
  17   2  15      595.06      553.82    152.06 o 
  18   2  15     1023.53      880.90    166.89 o 
  19   2  15       48.98      -34.47    141.17 o 
 -31   3  15      113.35      222.57    259.49 o 
 -30   3  15        0.46      -86.34    198.91 o 
 -29   3  15      161.41      337.67    229.91 o 
 -28   3  15      240.84       80.97    297.86 o 
 -27   3  15      287.31      406.55    209.05 o 
 -26   3  15      260.12      307.92    190.30 o 
 -25   3  15      184.29       11.27    130.13 o 
 -24   3  15      302.55       -0.34    111.30 o 
 -23   3  15      391.52      556.98    132.56 o 
 -22   3  15     1496.57     1445.11    165.47 o 
 -21   3  15      494.86      869.58    144.17 o 
 -20   3  15     3485.76     3900.11    232.84 o 
 -19   3  15       57.65     -161.98    138.71 o 
 -18   3  15       15.32      -91.13    173.62 o 
 -17   3  15      355.94      272.00    120.54 o 
 -16   3  15      101.71        6.01    107.19 o 
 -15   3  15      770.01      864.73    143.87 o 
 -14   3  15        4.25     -139.65     93.10 o 
 -13   3  15        4.05       80.77     88.94 o 
 -12   3  15     1328.50     1165.42    124.47 o 
 -11   3  15      293.29      111.22     89.63 o 
 -10   3  15     4501.67     3803.37    156.82 o 
  -9   3  15      220.75      229.77     71.87 o 
  -8   3  15     2775.37     2304.27    125.18 o 
  -7   3  15      186.77      102.00     68.80 o 
  -6   3  15        1.68      -16.73     69.40 o 
  -5   3  15        3.47      -34.95     65.66 o 
  -4   3  15     1039.19     1083.84    125.47 o 
  -3   3  15       95.19       57.56     68.59 o 
  -2   3  15      773.63      746.30     88.46 o 
  -1   3  15      291.44      264.22     77.46 o 
   0   3  15      433.46      510.90    103.54 o 
   1   3  15       47.20       58.87     88.14 o 
   2   3  15     7569.09     8128.42    283.30 o 
   3   3  15     1077.89     1143.43    136.65 o 
   4   3  15     2324.69     2126.11    169.96 o 
   5   3  15      254.72      218.47    109.24 o 
   6   3  15      680.25      539.90    118.73 o 
   7   3  15       32.35      -12.67    105.84 o 
   8   3  15     1133.51     1258.77    168.35 o 
   9   3  15      138.72     -147.99     98.66 o 
  10   3  15       33.58     -123.55    106.30 o 
  11   3  15       27.46      -27.70    105.37 o 
  12   3  15       67.29      -71.35    121.48 o 
  13   3  15      159.56      -80.61    139.08 o 
  14   3  15     2318.24     2153.06    201.71 o 
  15   3  15      869.46     1068.46    168.21 o 
  16   3  15       60.66     -145.80    121.84 o 
  17   3  15       96.51     -192.17    128.11 o 
  18   3  15        1.52     -204.99    136.66 o 
 -30   4  15        6.93      124.39    219.40 o 
 -29   4  15      465.28      416.06    244.36 o 
 -28   4  15       51.45     -168.76    186.85 o 
 -27   4  15      109.66       55.05    210.23 o 
 -26   4  15      283.55      236.93    232.68 o 
 -25   4  15     1144.07     1472.39    178.63 o 
 -24   4  15       72.15       90.36    118.06 o 
 -23   4  15      101.46      -62.03    114.41 o 
 -22   4  15      953.44      637.57    139.95 o 
 -21   4  15     2379.35     2577.08    205.02 o 
 -20   4  15      211.82      446.14    129.58 o 
 -19   4  15     3380.93     2756.81    206.80 o 
 -18   4  15        2.57      -68.51    103.26 o 
 -17   4  15      414.45      -21.52    106.65 o 
 -16   4  15      295.99      273.69    174.33 o 
 -15   4  15     2114.84     2378.38    216.89 o 
 -14   4  15      454.09      415.30    125.39 o 
 -13   4  15      916.64      879.43    139.80 o 
 -12   4  15       81.59      124.39     96.38 o 
 -11   4  15        0.47     -119.56     79.70 o 
 -10   4  15      319.21      318.72    101.57 o 
  -9   4  15      583.72      790.73    110.99 o 
  -8   4  15       17.92      -69.80     61.14 o 
  -7   4  15     3127.77     3149.62    143.55 o 
  -6   4  15       38.37      -88.48     63.57 o 
  -5   4  15      534.75      449.51     83.38 o 
  -4   4  15      494.23      399.46     96.99 o 
  -3   4  15       23.39        8.69     89.76 o 
  -2   4  15       53.39       81.91     94.84 o 
  -1   4  15      329.49      171.23     93.47 o 
   0   4  15     1019.84     1059.45    222.07 o 
   1   4  15       76.37      111.54     96.75 o 
   2   4  15      183.08       70.39    101.26 o 
   3   4  15      795.09      970.47    135.56 o 
   4   4  15       46.64      -11.49    102.05 o 
   5   4  15     1732.08     1905.63    167.50 o 
   6   4  15       46.36     -153.83    102.56 o 
   7   4  15       77.30       45.25    104.14 o 
   8   4  15       53.46     -153.32    102.22 o 
   9   4  15      271.13      275.42    123.98 o 
  10   4  15      372.68      432.16    146.23 o 
  11   4  15      321.46       60.15    120.81 o 
  12   4  15      534.92      597.32    145.61 o 
  13   4  15      408.31      189.01    128.11 o 
  14   4  15      357.31       39.75    127.90 o 
  15   4  15      460.69      182.81    137.78 o 
  16   4  15       48.49       28.32    182.80 o 
  17   4  15      402.24      355.37    166.97 o 
  18   4  15      448.82      248.44    166.64 o 
 -29   5  15      778.47      155.95    225.61 o 
 -28   5  15       13.18     -125.75    203.66 o 
 -27   5  15     3078.60     2566.54    239.16 o 
 -26   5  15       68.67     -129.45    120.35 o 
 -25   5  15      450.31      684.34    159.54 o 
 -24   5  15      190.04      -14.47    165.63 o 
 -23   5  15     3126.82     3405.39    247.60 o 
 -22   5  15      530.46      502.68    145.87 o 
 -21   5  15     2832.41     3632.42    246.78 o 
 -20   5  15      310.38      336.77    133.34 o 
 -19   5  15      146.85      -21.48    112.79 o 
 -18   5  15     1267.27     1359.29    170.10 o 
 -17   5  15     4727.95     4678.74    267.13 o 
 -16   5  15       19.68       30.68    107.62 o 
 -15   5  15     3681.94     2939.39    243.03 o 
 -14   5  15      635.23      704.57    153.87 o 
 -13   5  15      629.98      487.27    130.74 o 
 -12   5  15      167.40      192.96    119.61 o 
 -11   5  15     2975.20     3091.56    209.11 o 
 -10   5  15     2092.53     2384.68    176.82 o 
  -9   5  15     3724.96     3778.72    230.32 o 
  -8   5  15     1914.59     1744.31    170.17 o 
  -7   5  15        0.39     -151.17    100.78 o 
  -6   5  15      151.15      124.09    105.75 o 
  -5   5  15     7017.86     7560.29    293.73 o 
  -4   5  15      157.42      324.52     99.81 o 
  -3   5  15     9042.29     9187.75    301.23 o 
  -2   5  15       73.40      -16.93    108.63 o 
  -1   5  15      460.66      507.17    113.49 o 
   0   5  15      326.90      251.74    137.48 o 
   1   5  15     4928.60     4853.89    269.77 o 
   2   5  15      145.25      262.86    107.70 o 
   3   5  15     6646.35     7051.31    281.33 o 
   4   5  15       10.24        0.77     95.37 o 
   5   5  15       11.98        0.61    102.21 o 
   6   5  15      187.19      185.80    108.52 o 
   7   5  15     3417.52     3384.49    222.44 o 
   8   5  15       10.70       13.41    110.74 o 
   9   5  15     3604.25     3453.35    232.98 o 
  10   5  15      274.50      113.24    128.32 o 
  11   5  15        6.13     -103.29    112.27 o 
  12   5  15      902.52      633.65    153.83 o 
  13   5  15      808.88      923.25    215.82 o 
  14   5  15      709.55      955.51    307.71 o 
  15   5  15      452.47      373.06    160.40 o 
  16   5  15      274.81      516.82    180.42 o 
 -27   6  15       10.88      -33.12    140.25 o 
 -26   6  15       19.72      147.62    145.49 o
[truncated: 189,402 more chars]
